# Supplementary material for: Transcriptome Analysis and Cell Morphology of Vitis rupestris Cells to Botryosphaeria Dieback Pathogen Diplodia seriata
Source: Genes (Basel). 2021 Jan 27;12(2):179. doi: 10.3390/genes12020179 (PMC7910889; doi:10.3390/genes12020179)
Supplement: Supplementary file 1 [file genes-12-00179-s001.zip]

Archive with 11 entries (10 files):
- Supplements/
- Supplements/Table S1-Primers for qPCR.xlsx
- Supplements/Table S2-Reads sequenced and mapped to reference genome.xlsx
- Supplements/Table S3-The pearson correlation coefficient.xlsx
- Supplements/Table S4-List of DEGs identified.xlsx
- Supplements/Table S5-Differentially expressed transcription factors.xlsx
- Supplements/Table S6-GO enrichment.xlsx
- Supplements/Table S7-DEGs list of significantly enriched GO terms.xlsx
- Supplements/Table S8-Pathway Enrichment Analysis.xlsx
- Supplements/Table S9-DEGs in enriched pathways related to resistance.xlsx
- Supplements/~$Supplementary Table S1-Primers for qPCR.xlsx
