# Supplementary material for: Transcriptome Analysis and Cell Morphology of Vitis rupestris Cells to Botryosphaeria Dieback Pathogen Diplodia seriata
Source: Genes (Basel). 2021 Jan 27;12(2):179. doi: 10.3390/genes12020179 (PMC7910889; doi:10.3390/genes12020179)
Supplement: Supplementary file 1 [file genes-12-00179-s001.zip › Supplements/Table S1-Primers for qPCR.xlsx]

## Sheet: sheet1
Supplementary Table S1 Primes for qPCR
Gene	Gene ID	Forward Primer 5' to 3'	Reverse Primer 5' to 3'
BR (Brassinosteroid insensitive 1-associated receptor kinase 1)	100253855	GGAGACTTTGGGCTGGCTAA	AAAGCCCTCTGTCCAGTGAT
WRKY22 (WRKY transcription factor 22)	100251862	TGATGAGATACTGAACAACG	GTAAAAGAAAATGGAGATGG
TUB4 (tublin beta-4 chain)	100265052	TTTGCTCCTCTCACCTCTCG	CATTGTTGGGTATCCATTCA
PYL4 (abscisic acid receptor PYL4)	100256965	ACTCTACACCCTTCCCCGAC	CGAAAACACAAGTATCCTCC
KIN-4A (kinasin-like protein KIN-4A)	100255840	GTCCCTTGTCCCCAATGTCT	GCTACCCGCTCCCTGACCAA
ERF110 (ethylene-responsive transcription factor ERF110)	100264647	CGGGGCATAACAGAGAGAGG	CAAACAACAGGGGTCAGAGC
65-kDa (65-kDa microtubule-associated protein 3)	100244670	CAGATGAAGAGAACAGGACC	GATTAGCATTGTAAGGGACC
CDPK1 (calcium-dependent protein kinase 1)	100250354	CCTGTCGTCCATCGCCCTCTT	CACCTCCCTCCGCACATCCTC
PR10 (pathogenesis-related protein 10)	100267074	CTGTGATTGACGGAGATGTTTTGAC	CTTGGTGTGGTACTTTTTGGTGTTC
STH2 (pathogenesis-related protein STH-2)	100263738	CAGAGAAGGGAAGGAAAAAG	GTCAGGGTTAGCAAGAAGGT
ERF2 (ethylene-responsive transcription factor 2)	100244163	GTGTGGCTGGGGACCTAT	GACCCTGTGCGGAAAATT
STS6 (stilbene synthase 6)	100266849	AGTTCTTGTGGTGTGCTCTG	TTAGGAATAAATGTTTGGGC
ACT (actin)	100232866	CCTCAACCCCAAGGCCAACAGA	ACCATCACCAGAATCCAGCACA
