# Supplementary material for: Transcriptome Analysis and Cell Morphology of Vitis rupestris Cells to Botryosphaeria Dieback Pathogen Diplodia seriata
Source: Genes (Basel). 2021 Jan 27;12(2):179. doi: 10.3390/genes12020179 (PMC7910889; doi:10.3390/genes12020179)
Supplement: Supplementary file 1 [file genes-12-00179-s001.zip › Supplements/Table S2-Reads sequenced and mapped to reference genome.xlsx]

## Sheet: Sheet1
Supplementary Table S2 Reads sequenced and mapped to reference genome
Type	Con_1	Con_2	Ds_1	Ds_2
Read Length	150	150	150	150
Total Raw Reads	59208156	40029272	66397214	72519908
Total Raw Bases	8880000000	6000000000	9960000000	10900000000
Total Clean Readsa	58953706	39780882	66145222	72157612
Total Clean Reads Ratio(%)	99.57	99.38	99.62	99.5
Total Clean Basesa	8840000000	5970000000	9920000000	10800000000
Total Clean Bases Ratio(%)	99.57	99.38	99.62	99.5
Total Adatper Reads	251942	245794	249128	359074
Total Adatper Reads Ratio(%)	0.43	0.61	0.38	0.5
Total Low Quality Reads	2508	2596	2864	3222
Total Low Quality Reads Ratio(%)	0	0.01	0	0
Clean Reads GC(%)b	45.03	45.03	45.09	45.45
Clean Reads Q20(%)c	97.21	94.86	96.87	96.76
Clean Reads Q30(%)	93.41	88.22	92.74	92.5
Total_mapped_reads(%)	71.49	67.85	71.49	70.97
Unique_mapped_reads(%)	68.29	64.79	68.11	66.39
Reads_mapped_in_paired(%)	58.69	53.91	58.23	57.42
a Total Reads and Total Clean Bases represents the numbers of filtered reads and bases
b Clean Reads GC(%) represents the ratio of the filtered bases G and C to the total number of bases.
c Clean Reads Q20(%) represents the ratio of the bases with a quality of not less than 20 after
