# Supplementary material for: Transcriptome Analysis and Cell Morphology of Vitis rupestris Cells to Botryosphaeria Dieback Pathogen Diplodia seriata
Source: Genes (Basel). 2021 Jan 27;12(2):179. doi: 10.3390/genes12020179 (PMC7910889; doi:10.3390/genes12020179)
Supplement: Supplementary file 1 [file genes-12-00179-s001.zip › Supplements/Table S3-The pearson correlation coefficient.xlsx]

## Sheet: Sheet1
Supplementary Table S3 The pearson correlation coefficient between samples
Sample	Con_1	Con_2	Ds_1	Ds_2
Con_1	1	0.96	0.81	0.63
Con_2	0.96	1	0.83	0.7
Ds_1	0.81	0.83	1	0.93
Ds_2	0.63	0.7	0.93	1
