# Supplementary material for: Transcriptome Analysis and Cell Morphology of Vitis rupestris Cells to Botryosphaeria Dieback Pathogen Diplodia seriata
Source: Genes (Basel). 2021 Jan 27;12(2):179. doi: 10.3390/genes12020179 (PMC7910889; doi:10.3390/genes12020179)
Supplement: Supplementary file 1 [file genes-12-00179-s001.zip › Supplements/Table S4-List of DEGs identified.xlsx]

## Sheet: DEGs
Table S4 List of DEGs identified
GeneID	Description	P-value	Up/Down
100248706	lysine histidine transporter-like 8	2.36361e-73	Up
100263437	stilbene synthase 1	2.32704e-62	Up
100232950	hexose transporter	4.56432e-40	Up
100233012	phenylalanine ammonia-lyase G1	8.30793e-36	Up
100253096	uncharacterized LOC100253096	1.50435e-35	Up
100265063	4-coumarate--CoA ligase 2	1.49538e-35	Up
100267074	pathogenesis-related protein 10.3	3.92063e-33	Up
100261951	dihydrofolate reductase	1.46486e-32	Up
100243859	probable mannitol dehydrogenase	1.20028e-30	Up
100258047	probable glutathione S-transferase	4.40133e-29	Up
100245978	cytokinin dehydrogenase 7	5.62239e-29	Up
100259856	beta-amyrin synthase	1.32833e-28	Up
104878345	VQ motif-containing protein 20	2.16265e-28	Up
100253541	dirigent protein 22	2.3373e-28	Up
100855171	heat stress transcription factor B-2a	3.10603e-28	Up
104882469	G-type lectin S-receptor-like serine/threonine-protein kinase At5g35370	4.43145e-28	Up
100256795	pathogenesis-related protein 10.3-like	2.1262e-27	Up
100265739	chitinase 10	5.0925e-27	Up
100242301	ATP-dependent 6-phosphofructokinase 5, chloroplastic	8.16976e-27	Up
100233042	glutathione S-transferase 3	1.57764e-25	Up
100258932	probable pectinesterase/pectinesterase inhibitor 7	1.69741e-25	Up
100266879	probable LRR receptor-like serine/threonine-protein kinase At1g29720	2.53372e-25	Up
100251857	epsin-3	1.54401e-23	Up
100266849	stilbene synthase 6	1.52885e-23	Up
109122557	G-type lectin S-receptor-like serine/threonine-protein kinase LECRK3	3.84952e-23	Up
100251813	cytochrome P450 CYP716A15	4.45677e-23	Up
100250868	probable indole-3-acetic acid-amido synthetase GH3.1	6.71459e-23	Up
100265401	cytokinin dehydrogenase 3	1.28099e-22	Up
100241568	dirigent protein 22	2.97078e-22	Up
100243654	4-coumarate--CoA ligase-like 5	2.42497e-21	Up
100263656	L-ascorbate oxidase	2.81602e-21	Up
100250324	uncharacterized LOC100250324	2.90688e-21	Up
100855255	glutamate receptor 2.8	8.66092e-21	Up
104881559	uncharacterized LOC104881559	2.3024e-20	Up
100245607	berberine bridge enzyme-like 21	3.56015e-20	Up
100263730	cytokinin dehydrogenase 3	1.07471e-19	Up
100253888	uncharacterized LOC100253888	1.21964e-19	Up
100261299	respiratory burst oxidase homolog protein B	2.43544e-19	Up
100244992	protein DETOXIFICATION 21	5.8866e-19	Up
100264844	stilbene synthase 5	6.5921e-19	Up
100250047	probable WRKY transcription factor 72	7.11325e-19	Up
100255221	G-type lectin S-receptor-like serine/threonine-protein kinase LECRK3	8.30828e-19	Up
100249166	NADP-dependent malic enzyme	8.60907e-19	Up
100262106	IAA-amino acid hydrolase ILR1-like 4	1.47583e-18	Up
100252547	desiccation-related protein PCC13-62	1.72292e-18	Up
100259611	calnexin homolog	2.3451e-18	Up
104879780	uncharacterized isomerase BH0283-like	4.17966e-18	Up
100853726	cytokinin dehydrogenase 3	4.46551e-18	Up
100263518	acetyl-coenzyme A synthetase, chloroplastic/glyoxysomal	8.32113e-18	Up
100262975	protein NUCLEAR FUSION DEFECTIVE 4	8.86559e-18	Up
100259314	cytochrome P450 CYP736A12	1.28024e-17	Up
100245030	flavonol synthase/flavanone 3-hydroxylase	1.8296e-17	Up
100250035	serine/threonine-protein kinase HT1	1.94046e-17	Up
100854891	uncharacterized LOC100854891	1.98917e-17	Up
100242434	probable glutathione S-transferase	2.14414e-17	Up
100263026	uncharacterized LOC100263026	3.21729e-17	Up
100266290	laccase-14	4.78561e-17	Up
100266513	cytochrome P450 89A2	1.2228e-16	Up
100264153	probable WRKY transcription factor 9	1.31605e-16	Up
100249244	tryptophan aminotransferase-related protein 3	2.72426e-16	Up
100240765	bifunctional nitrilase/nitrile hydratase NIT4B	2.83255e-16	Up
100242341	uncharacterized membrane protein At3g27390	3.16335e-16	Up
100854562	cytokinin dehydrogenase 3	3.25223e-16	Up
100251086	leucine-rich repeat extensin-like protein 6	6.7254e-16	Up
100241161	pleiotropic drug resistance protein 1-like	8.27567e-16	Up
100244230	cytochrome P450 89A2	1.04999e-15	Up
104878801	hemoglobin-2	1.04726e-15	Up
100260284	caffeoylshikimate esterase	1.28547e-15	Up
100247748	lactosylceramide 4-alpha-galactosyltransferase-like	1.45143e-15	Up
100244010	E3 ubiquitin-protein ligase ATL42	1.4651e-15	Up
100252519	berberine bridge enzyme-like 8	1.58668e-15	Up
100263738	pathogenesis-related protein STH-2	2.47707e-15	Up
100243675	7-deoxyloganetin glucosyltransferase	2.78557e-15	Up
100250343	UDP-arabinose 4-epimerase 1	2.8475e-15	Up
100245134	glutamate receptor 2.8-like	2.96462e-15	Up
100258294	stilbene synthase 1-like	3.2153e-15	Up
100232915	glutathione S-transferase	4.59667e-15	Up
100253752	G-type lectin S-receptor-like serine/threonine-protein kinase At2g19130	5.21692e-15	Up
100243470	uncharacterized LOC100243470	5.91523e-15	Up
100260133	pathogenesis-related protein 10.4	7.47417e-15	Up
100245991	4-coumarate:CoA ligase	7.77928e-15	Up
100854997	phenylalanine ammonia-lyase-like	1.46922e-14	Up
100263691	glutathione S-transferase U10	1.53501e-14	Up
100247137	copper transport protein ATX1	1.97955e-14	Up
100254698	4-coumarate--CoA ligase 2	2.59387e-14	Up
100267572	receptor-like serine/threonine-protein kinase SD1-8	3.59767e-14	Up
100855265	BURP domain-containing protein BNM2C-like	4.48054e-14	Up
100257271	probable folate-biopterin transporter 4	6.18038e-14	Up
100258684	dirigent protein 7	8.56913e-14	Up
100266572	glycine-rich domain-containing protein 2	9.66375e-14	Up
100244163	ethylene-responsive transcription factor 2	1.2196e-13	Up
100246287	probable aldo-keto reductase 2	1.21581e-13	Up
100255214	HIPL1 protein	1.33069e-13	Up
100257037	probable leucine-rich repeat receptor-like protein kinase At5g49770	1.37123e-13	Up
104882455	uncharacterized protein At1g76070	1.54885e-13	Up
100251316	cytochrome P450 71D9	1.76384e-13	Up
100243841	amino-acid permease BAT1 homolog	1.95474e-13	Up
100261642	probable mannitol dehydrogenase	2.01972e-13	Up
100261124	phosphate carrier protein, mitochondrial-like	2.11942e-13	Up
104879725	transcription repressor OFP6	2.31959e-13	Up
100253763	E3 ubiquitin-protein ligase ATL41-like	2.78831e-13	Up
100253493	trans-cinnamate 4-monooxygenase-like	3.78597e-13	Up
100852637	laccase-15-like	3.82092e-13	Up
100251801	NAC domain-containing protein 100-like	4.04404e-13	Up
100256965	abscisic acid receptor PYL4	4.54061e-13	Up
104880522	uncharacterized LOC104880522	4.6623e-13	Up
100262017	uncharacterized LOC100262017	4.88445e-13	Up
100262775	probable protein S-acyltransferase 7	5.12092e-13	Up
100256108	bidirectional sugar transporter SWEET6b	5.48817e-13	Up
100258468	pantothenate kinase 1	5.74847e-13	Up
100258020	rust resistance kinase Lr10	5.98124e-13	Up
100243536	bifunctional 3-dehydroquinate dehydratase/shikimate dehydrogenase, chloroplastic	6.7403e-13	Up
100249602	CASP-like protein 4D1	7.35306e-13	Up
100259057	uncharacterized LOC100259057	7.59981e-13	Up
100241639	exocyst complex component EXO70B1-like	7.68432e-13	Up
100260231	uncharacterized LOC100260231	8.22957e-13	Up
100262614	respiratory burst oxidase homolog protein D	8.93948e-13	Up
100258475	3-deoxy-D-arabino-heptulosonate-7-phosphate synthase	9.74034e-13	Up
100262882	laccase-14-like	1.02169e-12	Up
100853861	3-ketoacyl-CoA synthase 4	1.7864e-12	Up
100248812	7-deoxyloganetin glucosyltransferase	2.10042e-12	Up
100252079	protein DETOXIFICATION 40	2.14653e-12	Up
100233135	R2R3 Myb14 transcription factor	2.66743e-12	Up
100853445	laccase-15-like	2.71589e-12	Up
100244024	ankyrin repeat-containing protein At5g02620	3.10825e-12	Up
100853708	stilbene synthase 4-like	3.22177e-12	Up
100249999	glutamine--fructose-6-phosphate aminotransferase [isomerizing] 2	3.29536e-12	Up
100243099	probable WRKY transcription factor 31	3.38924e-12	Up
100232919	NAD(P)H dehydrogenase (quinone) FQR1	3.66574e-12	Up
100254518	myb-related protein Myb4	4.28612e-12	Up
100267722	uncharacterized LOC100267722	5.12102e-12	Up
100251539	cytochrome P450 CYP73A100	6.29083e-12	Up
100259788	cysteine-rich and transmembrane domain-containing protein A	6.5263e-12	Up
100248004	transketolase, chloroplastic	6.98518e-12	Up
100257064	uncharacterized LOC100257064	7.00897e-12	Up
100242381	putative laccase-9	7.67801e-12	Up
100264106	rapid alkalinization factor	8.86466e-12	Up
100248555	guanine deaminase	1.14558e-11	Up
100255260	pantothenate kinase 2	1.17664e-11	Up
100248921	non-lysosomal glucosylceramidase	1.37718e-11	Up
100263913	plant cysteine oxidase 2	1.66803e-11	Up
100251088	vesicle-associated membrane protein 722-like	1.76134e-11	Up
100265706	probable LRR receptor-like serine/threonine-protein kinase At1g06840	1.90374e-11	Up
100245224	beta-glucuronosyltransferase GlcAT14B	1.94002e-11	Up
100251686	diphosphomevalonate decarboxylase MVD2	1.99766e-11	Up
100258426	pathogenesis-related protein 10.8	2.30568e-11	Up
100254472	glutathione synthetase, chloroplastic	2.54228e-11	Up
100232918	ABC transporter-like	2.98894e-11	Up
100264173	stilbene synthase 5-like	3.5557e-11	Up
100250816	potassium transporter 5	3.90398e-11	Up
100255329	beta-glucosidase 12	4.42772e-11	Up
100256293	phenylalanine ammonia-lyase-like	4.85655e-11	Up
100256473	cysteine-rich receptor-like protein kinase 2	5.01072e-11	Up
100243529	trans-resveratrol di-O-methyltransferase	5.11274e-11	Up
100245012	probable LRR receptor-like serine/threonine-protein kinase At1g06840	5.16686e-11	Up
100261257	cysteine proteinase COT44	5.52542e-11	Up
100241801	nudix hydrolase 15, mitochondrial	6.04059e-11	Up
100249362	laccase-15-like	6.11957e-11	Up
100247568	receptor-like protein kinase 5	6.51372e-11	Up
100245433	disease resistance protein RGA2	6.58996e-11	Up
100253437	isoflavone reductase-like protein 1	7.91213e-11	Up
100854172	caffeic acid 3-O-methyltransferase	8.96393e-11	Up
100252177	UDP-glycosyltransferase 84B	1.00111e-10	Up
100244980	glutathione S-transferase U8	1.03722e-10	Up
100262742	synaptotagmin-5	1.07487e-10	Up
100255284	zinc transporter 8	1.20525e-10	Up
100256026	enolase 1, chloroplastic	1.27084e-10	Up
100853635	probable LRR receptor-like serine/threonine-protein kinase At2g16250	1.50299e-10	Up
100266023	type IV inositol polyphosphate 5-phosphatase 11	1.53286e-10	Up
100259328	beta-galactosidase	1.59118e-10	Up
100248431	dirigent protein 22-like	1.66198e-10	Up
100256098	endochitinase EP3	1.82738e-10	Up
100249626	probable potassium transporter 13	1.88653e-10	Up
100254635	alcohol dehydrogenase-like 6	2.32779e-10	Up
100248671	trans-resveratrol di-O-methyltransferase	2.38406e-10	Up
100242175	UPF0481 protein At3g47200	2.86212e-10	Up
100262335	transcription factor TGA2.2	2.96341e-10	Up
100247288	acetyl-CoA carboxylase 1	3.14534e-10	Up
100246404	glutamine synthetase	3.21074e-10	Up
100249839	stilbene synthase 3	3.83818e-10	Up
100242618	probable glutathione S-transferase	4.16164e-10	Up
100233060	MLO7 protein	4.90549e-10	Up
100256123	putative phospholipid-transporting ATPase 9	4.90758e-10	Up
100244058	uncharacterized LOC100244058	5.06833e-10	Up
100242700	scarecrow-like protein 30	5.18714e-10	Up
100259604	uncharacterized LOC100259604	5.26747e-10	Up
100246493	uncharacterized membrane protein YuiD	5.51865e-10	Up
100250741	probable indole-3-acetic acid-amido synthetase GH3.1	6.45258e-10	Up
100258305	levodione reductase	6.43588e-10	Up
100256295	probable glutathione S-transferase	6.5128e-10	Up
100854679	putative F-box protein At4g10190	8.87103e-10	Up
100243444	cytochrome P450 93A3	8.95248e-10	Up
109121406	uncharacterized LOC109121406	9.19364e-10	Up
100267530	protein ACCELERATED CELL DEATH 6-like	1.01109e-09	Up
104880184	uncharacterized LOC104880184	1.01261e-09	Up
100246868	glutamate synthase 1 [NADH], chloroplastic	1.08885e-09	Up
100233078	chalcone isomerase	1.09689e-09	Up
100251862	WRKY transcription factor 22	1.22774e-09	Up
100255347	metalloendoproteinase 5-MMP	1.30575e-09	Up
100266137	3-dehydroquinate synthase-like	1.30708e-09	Up
100262967	mechanosensitive ion channel protein 10	1.50107e-09	Up
100258330	uncharacterized LOC100258330	1.54173e-09	Up
100262516	AT-hook motif nuclear-localized protein 23	1.62027e-09	Up
100245568	pleiotropic drug resistance protein 1	1.72944e-09	Up
100259970	acyl-coenzyme A thioesterase 13-like	1.73989e-09	Up
100254393	uncharacterized LOC100254393	1.89387e-09	Up
100259848	bifunctional epoxide hydrolase 2	2.17035e-09	Up
104882119	receptor-like protein 12	2.40279e-09	Up
100248333	acidic mammalian chitinase	2.84467e-09	Up
100248292	pleiotropic drug resistance protein 2	2.99755e-09	Up
100259795	plant intracellular Ras-group-related LRR protein 6	3.35695e-09	Up
100253812	uncharacterized LOC100253812	3.65486e-09	Up
100261012	uncharacterized LOC100261012	3.65173e-09	Up
104882479	bifunctional aspartate aminotransferase and glutamate/aspartate-prephenate aminotransferase	4.15172e-09	Up
100232981	anthocyanidin reductase	4.51104e-09	Up
100249330	calmodulin-like protein 8	4.55729e-09	Up
100264939	protease inhibitor-like	4.84263e-09	Up
100252204	adenosine deaminase-like protein	4.89902e-09	Up
100241045	probable nitronate monooxygenase	4.94795e-09	Up
100262839	cinnamoyl-CoA reductase-like SNL6	5.35833e-09	Up
104880258	uncharacterized protein At1g15400-like	5.49035e-09	Up
100258599	gibberellin 2-beta-dioxygenase 2	5.71154e-09	Up
100242379	potassium channel KAT3	5.98048e-09	Up
100264733	CDPK-related kinase 5	6.70009e-09	Up
100251360	protein STRICTOSIDINE SYNTHASE-LIKE 3	6.81089e-09	Up
100249597	aldo-keto reductase family 4 member C10	6.95546e-09	Up
100263771	probable receptor-like protein kinase At5g15080	6.94461e-09	Up
100262683	uncharacterized LOC100262683	6.99238e-09	Up
100250102	zinc transporter 6, chloroplastic	7.23113e-09	Up
100258690	probable LRR receptor-like serine/threonine-protein kinase At1g74360	7.61538e-09	Up
100250247	GTPase-activating protein GYP7	7.65245e-09	Up
100245964	B3 domain-containing protein At2g36080	8.31351e-09	Up
100257231	probable WRKY transcription factor 71	9.62438e-09	Up
100256566	stilbene synthase	1.00363e-08	Up
100853532	uncharacterized LOC100853532	1.19456e-08	Up
100246161	RING-H2 finger protein ATL70	1.25545e-08	Up
109123025	short-chain type dehydrogenase/reductase-like	1.33489e-08	Up
100264923	probable gluconokinase	1.35908e-08	Up
100251623	cinnamoyl-CoA reductase 1	1.46497e-08	Up
100267811	phospholipase A1-Iidelta	1.49266e-08	Up
100246547	GABA transporter 1	1.56361e-08	Up
100854389	omega-hydroxypalmitate O-feruloyl transferase	1.55867e-08	Up
100257330	L-idonate 5-dehydrogenase	1.5995e-08	Up
100240918	charged multivesicular body protein 5	1.6445e-08	Up
100247087	probable purine permease 11	1.71964e-08	Up
100254253	glucose-6-phosphate 1-dehydrogenase, cytoplasmic isoform	1.80128e-08	Up
100249318	aluminum induced protein with YGL and LRDR motif-like	1.9183e-08	Up
100256163	aspartate aminotransferase, cytoplasmic	1.93054e-08	Up
100267848	uncharacterized LOC100267848	1.94097e-08	Up
100261782	caffeoylshikimate esterase	2.10176e-08	Up
100248318	3-oxoacyl-[acyl-carrier-protein] reductase FabG	2.152e-08	Up
100254904	long-chain-alcohol oxidase FAO2	2.19788e-08	Up
100257457	plant intracellular Ras-group-related LRR protein 5	2.22232e-08	Up
100261887	pathogenesis-related protein 10.3-like	2.22749e-08	Up
100232921	caffeic acid 3-O-methyltransferase	2.26656e-08	Up
100246525	major allergen Pru av 1	2.27853e-08	Up
100244707	pleiotropic drug resistance protein 1-like	2.35017e-08	Up
104880454	phospholipase A I	2.45372e-08	Up
100264080	probable ribose-5-phosphate isomerase 3, chloroplastic	2.49936e-08	Up
100254297	LRR receptor-like serine/threonine-protein kinase GSO1	2.73339e-08	Up
100852544	VQ motif-containing protein 17	2.79346e-08	Up
100246196	wall-associated receptor kinase-like 20	2.81259e-08	Up
100256090	NADP-dependent alkenal double bond reductase P2-like	2.89612e-08	Up
100263729	E3 ubiquitin-protein ligase PUB23	3.03135e-08	Up
100232951	cell wall apoplastic invertase	3.64688e-08	Up
100265844	OPA3-like protein	3.77557e-08	Up
100241634	putative receptor-like protein kinase At4g00960	3.88768e-08	Up
100249884	pathogenesis-related protein 10	4.06268e-08	Up
100242290	U-box domain-containing protein 35	4.16982e-08	Up
100248357	putative receptor protein kinase ZmPK1	4.22557e-08	Up
100233063	MLO11 protein	4.43047e-08	Up
100264647	ethylene-responsive transcription factor ERF110	4.84393e-08	Up
100266656	G-type lectin S-receptor-like serine/threonine-protein kinase LECRK2	4.93302e-08	Up
104881039	probable disease resistance protein At4g27220	5.03128e-08	Up
100251624	F-box/kelch protein	5.45968e-08	Up
100243808	uncharacterized LOC100243808	5.49324e-08	Up
100262720	putative methylesterase 11, chloroplastic	5.58681e-08	Up
100261036	PI-PLC X domain-containing protein At5g67130	6.07986e-08	Up
100260689	uncharacterized LOC100260689	6.19234e-08	Up
100245235	calcium/calmodulin-regulated receptor-like kinase 1	6.3165e-08	Up
104877385	cysteine-rich receptor-like protein kinase 10	7.0047e-08	Up
100251750	fatty acid hydroperoxide lyase	7.22874e-08	Up
100247016	uncharacterized protein At1g04910	7.5771e-08	Up
100260080	crocetin glucosyltransferase, chloroplastic-like	7.81576e-08	Up
100240916	uncharacterized LOC100240916	8.48373e-08	Up
100244251	cytochrome P450 89A2	8.53212e-08	Up
100264614	myb-related protein 308	8.52136e-08	Up
104880495	probable LRR receptor-like serine/threonine-protein kinase At1g07650	8.96991e-08	Up
100262762	shikimate kinase	9.06253e-08	Up
100259980	germin-like protein	9.08838e-08	Up
100260914	uncharacterized acetyltransferase At3g50280-like	9.92829e-08	Up
100258837	uncharacterized LOC100258837	1.03472e-07	Up
100266298	LEAF RUST 10 DISEASE-RESISTANCE LOCUS RECEPTOR-LIKE PROTEIN KINASE-like 1.1	1.33714e-07	Up
100217471	stilbene synthase	1.47105e-07	Up
100246774	putative quinone-oxidoreductase homolog, chloroplastic	1.67129e-07	Up
100246279	pleiotropic drug resistance protein 1	1.70312e-07	Up
100257298	probable alkaline/neutral invertase D	1.70586e-07	Up
100249701	putative leucine-rich repeat receptor-like protein kinase At2g19210	1.72306e-07	Up
100247046	protein SRG1	1.8565e-07	Up
100250331	NAC transcription factor 47	1.98598e-07	Up
100264008	probable L-type lectin-domain containing receptor kinase S.5	2.1092e-07	Up
100267121	exocyst complex component EXO70B1	2.12061e-07	Up
100852805	uncharacterized LOC100852805	2.1373e-07	Up
100255703	pectinesterase 2	2.15446e-07	Up
100256688	serine/threonine-protein kinase STY17	2.31611e-07	Up
100259242	transcription factor JUNGBRUNNEN 1	2.39346e-07	Up
104881268	uncharacterized LOC104881268	2.4878e-07	Up
100264774	cytochrome P450 94A1	2.5129e-07	Up
100854260	auxin-responsive protein SAUR71-like	2.72928e-07	Up
100240759	adenylate kinase 4	2.75869e-07	Up
100241164	stilbene synthase 6-like	2.9877e-07	Up
100245849	probable 6-phosphogluconolactonase 1	3.01275e-07	Up
100255138	F-box protein At4g18380	3.10038e-07	Up
100232840	spermine synthase	3.27346e-07	Up
100251668	major allergen Pru av 1-like	3.61716e-07	Up
100242185	uncharacterized LOC100242185	3.71716e-07	Up
100243730	U-box domain-containing protein 43	3.88553e-07	Up
100263084	uncharacterized protein At4g15970-like	3.90589e-07	Up
100251662	probable tyrosine-protein phosphatase At1g05000	4.44877e-07	Up
100263868	transcription factor DIVARICATA	5.04068e-07	Up
100265136	probable LRR receptor-like serine/threonine-protein kinase At4g36180	5.24419e-07	Up
100252448	probable inactive purple acid phosphatase 27	5.45447e-07	Up
100246997	probable LRR receptor-like serine/threonine-protein kinase At1g53440	5.59311e-07	Up
100252264	protein ZINC INDUCED FACILITATOR-LIKE 1	5.71299e-07	Up
100244884	probable carboxylesterase 6	5.90398e-07	Up
100257524	acyl-coenzyme A oxidase 3, peroxisomal	5.93564e-07	Up
100254107	uncharacterized LOC100254107	6.02618e-07	Up
100257784	L-ascorbate oxidase	6.22821e-07	Up
100251455	transcription factor bHLH87	6.24161e-07	Up
100267521	sucrose-phosphatase 2	6.31078e-07	Up
100233043	glutathione S-transferase F9	6.3329e-07	Up
100261661	stilbene synthase 1	6.58815e-07	Up
100249816	glutelin type-A 3	6.91628e-07	Up
100252889	phenylalanine ammonia-lyase	6.93967e-07	Up
100251627	jasmonic acid-amido synthetase JAR1	7.06039e-07	Up
100258654	myosin-binding protein 1	7.23733e-07	Up
100245473	S-norcoclaurine synthase 1-like	7.34417e-07	Up
100253419	uncharacterized LOC100253419	7.67262e-07	Up
100259199	FAD-dependent urate hydroxylase	7.93426e-07	Up
100252664	vacuolar-sorting receptor 6	8.09966e-07	Up
100232911	class IV chitinase	8.47147e-07	Up
100262077	pectinesterase 2	8.49663e-07	Up
104878641	uncharacterized LOC104878641	8.66535e-07	Up
100233104	H+-pyrophosphatase	8.70674e-07	Up
100254084	pathogen-related protein	9.15809e-07	Up
100245542	ethylene-responsive transcription factor ERF011-like	9.6332e-07	Up
100255931	uncharacterized LOC100255931	1.03065e-06	Up
100266039	GABA transporter 1	1.07073e-06	Up
100258024	PAN domain-containing protein At5g03700	1.08525e-06	Up
100257272	lysM domain-containing GPI-anchored protein 2	1.10154e-06	Up
100266416	uncharacterized LOC100266416	1.16518e-06	Up
100265182	probable methyltransferase At1g27930	1.26529e-06	Up
100258241	subtilisin-like protease SBT3.8	1.29148e-06	Up
100248319	isoflavone reductase homolog-like	1.35509e-06	Up
100265053	cytochrome P450 714C2	1.38138e-06	Up
100241109	protein kinase 2A, chloroplastic	1.40484e-06	Up
100254127	aspartate aminotransferase, mitochondrial	1.42294e-06	Up
100242123	uncharacterized LOC100242123	1.43948e-06	Up
100261934	cytochrome P450 94A1-like	1.45457e-06	Up
100266883	uncharacterized LOC100266883	1.45259e-06	Up
100254240	monoglyceride lipase-like	1.46155e-06	Up
100255220	uncharacterized protein At5g39865	1.47729e-06	Up
100247503	membrane-anchored ubiquitin-fold protein 1	1.49438e-06	Up
104881257	uncharacterized LOC104881257	1.49486e-06	Up
100259201	pathogen-related protein	1.54818e-06	Up
100264975	hydroxymethylglutaryl-CoA lyase, mitochondrial	1.54701e-06	Up
100251137	phenylalanine ammonia-lyase	1.77054e-06	Up
100253166	stilbene synthase 1	1.80696e-06	Up
100254560	metacaspase-1-like	1.86203e-06	Up
100247506	serine carboxypeptidase-like 50	1.90543e-06	Up
100243755	protein NRT1/ PTR FAMILY 4.3	1.9161e-06	Up
100258696	protein NRT1/ PTR FAMILY 4.6	1.91848e-06	Up
100245491	probable polyamine oxidase 2	1.92595e-06	Up
100254363	homeobox protein knotted-1-like 3	1.94641e-06	Up
100852979	2-alkenal reductase (NADP(+)-dependent)	2.01934e-06	Up
100232912	5-enolpyruvylshikimate-3-phosphate synthase	2.04127e-06	Up
100250733	probable glutathione S-transferase parC	2.05677e-06	Up
100249518	long-chain-alcohol oxidase FAO1	2.10312e-06	Up
100243528	transcription factor MYB35	2.15785e-06	Up
100855022	uncharacterized LOC100855022	2.224e-06	Up
100252877	probable LRR receptor-like serine/threonine-protein kinase At3g47570	2.30164e-06	Up
100245997	phenylalanine ammonia-lyase	2.38527e-06	Up
100255753	hexokinase	2.38095e-06	Up
100255331	cell number regulator 6	2.46756e-06	Up
100262321	stilbene synthase 2	2.47491e-06	Up
100267371	uncharacterized LOC100267371	2.52385e-06	Up
100258016	ammonium transporter 1 member 1	2.55525e-06	Up
100248225	cytochrome b5	2.6399e-06	Up
104877274	stilbene synthase 1	2.75071e-06	Up
104878241	cyclin-dependent protein kinase inhibitor SMR1	2.8145e-06	Up
100267198	4-coumarate--CoA ligase-like 7	2.82519e-06	Up
100263862	cation/H(+) antiporter 18	2.89676e-06	Up
100241785	chemocyanin	2.96356e-06	Up
100253890	uncharacterized LOC100253890	3.40385e-06	Up
100247676	esterase	3.47167e-06	Up
100853675	stilbene synthase 4	3.79516e-06	Up
100853659	phenylalanine ammonia-lyase-like	3.88134e-06	Up
100258310	malonate--CoA ligase	4.00928e-06	Up
100264999	lysM domain receptor-like kinase 4	4.04421e-06	Up
100250704	probable WRKY transcription factor 14	4.23487e-06	Up
100250462	probable leucine-rich repeat receptor-like serine/threonine-protein kinase At3g14840	4.30322e-06	Up
100261566	E3 ubiquitin-protein ligase PUB24-like	4.31255e-06	Up
100255837	chloride channel ClC5	4.34367e-06	Up
100242272	G-type lectin S-receptor-like serine/threonine-protein kinase SD2-5	4.38719e-06	Up
100248387	cytochrome P450 71A9	4.38955e-06	Up
100242994	stilbene synthase	4.77172e-06	Up
100253855	BRASSINOSTEROID INSENSITIVE 1-associated receptor kinase 1	5.05913e-06	Up
100251160	probable protein phosphatase 2C 34	5.27274e-06	Up
100232986	class I beta-1,3-glucanase	5.35627e-06	Up
109124132	stilbene synthase 3-like	5.34681e-06	Up
100263056	inorganic phosphate transporter 1-4-like	5.36677e-06	Up
100256780	U-box domain-containing protein 16	5.56736e-06	Up
100245171	serine/threonine-protein kinase SAPK10	5.57928e-06	Up
100245524	homeobox-leucine zipper protein ATHB-12	5.71064e-06	Up
100250354	calcium-dependent protein kinase 1	5.87553e-06	Up
100244719	putative 12-oxophytodienoate reductase 11	6.01554e-06	Up
100264420	alcohol dehydrogenase-like 7	6.09796e-06	Up
100259561	calcium-transporting ATPase 12, plasma membrane-type	6.28587e-06	Up
100250998	NAC domain-containing protein 100	6.33015e-06	Up
100261805	somatic embryogenesis receptor kinase 1	6.63935e-06	Up
100247431	putative phospholipid-transporting ATPase 9	6.69502e-06	Up
100855299	stilbene synthase 2	6.68866e-06	Up
100248830	protein SCAI	6.75454e-06	Up
100255698	uncharacterized LOC100255698	6.74538e-06	Up
100233035	monodehydroascorbate reductase	6.80416e-06	Up
100261392	CASP-like protein 5B3	7.2768e-06	Up
100258352	plastidic ATP/ADP-transporter	7.33902e-06	Up
100260054	11S globulin seed storage protein 2	7.51781e-06	Up
100248981	neutral/alkaline invertase 3, chloroplastic	8.22942e-06	Up
100255189	ATP-citrate synthase alpha chain protein 1	8.50074e-06	Up
100267404	ALA-interacting subunit 3	8.52812e-06	Up
100246815	ethylene-responsive transcription factor RAP2-7	8.74727e-06	Up
100261376	myb-related protein 308-like	8.78591e-06	Up
100853744	leucine-rich repeat receptor protein kinase MSL1-like	8.87983e-06	Up
100262761	Lysine histidine transporter 1-like	9.15806e-06	Up
100242392	uncharacterized LOC100242392	9.32498e-06	Up
100255645	D-amino-acid transaminase, chloroplastic	9.33792e-06	Up
100244488	cellulose synthase-like protein G3	9.82272e-06	Up
100241452	probable NAD(P)H dehydrogenase (quinone) FQR1-like 1	1.00936e-05	Up
100855356	phenylalanine ammonia-lyase	1.0163e-05	Up
100255611	probable WRKY transcription factor 31	1.10156e-05	Up
100248600	GDSL esterase/lipase At4g10955-like	1.15191e-05	Up
100262323	lysM domain receptor-like kinase 3	1.21287e-05	Up
100260409	beta-glucosidase 12-like	1.23513e-05	Up
100249746	uncharacterized WD repeat-containing protein C2A9.03	1.24074e-05	Up
100261208	uncharacterized LOC100261208	1.25156e-05	Up
100258373	pleiotropic drug resistance protein 1	1.26413e-05	Up
100247873	synaptotagmin-2	1.3019e-05	Up
100247682	glutathione S-transferase U8-like	1.32835e-05	Up
100266791	organic cation/carnitine transporter 7	1.34217e-05	Up
100263230	protein GUCD1	1.38597e-05	Up
100264746	cyclic pyranopterin monophosphate synthase, mitochondrial	1.38538e-05	Up
100256849	WRKY transcription factor 22	1.39325e-05	Up
100854583	probable mannitol dehydrogenase	1.39769e-05	Up
100244564	probable WRKY transcription factor 65	1.44729e-05	Up
100248502	uncharacterized LOC100248502	1.45735e-05	Up
100261837	uncharacterized LOC100261837	1.53313e-05	Up
100855074	laccase-15-like	1.53964e-05	Up
100257768	ankyrin repeat-containing protein NPR4-like	1.54578e-05	Up
100247259	trihelix transcription factor GT-2	1.57774e-05	Up
100253338	bifunctional nitrilase/nitrile hydratase NIT4B	1.60969e-05	Up
100256828	F-box protein At5g46170-like	1.61928e-05	Up
100265866	G-type lectin S-receptor-like serine/threonine-protein kinase At4g27290	1.61859e-05	Up
100852504	uncharacterized LOC100852504	1.62235e-05	Up
100241982	phospholipase D delta	1.62607e-05	Up
100240939	ATP-citrate synthase alpha chain protein 2	1.71285e-05	Up
100254860	solute carrier family 25 member 44	1.74525e-05	Up
100265455	glutathione S-transferase U10	1.7485e-05	Up
100854780	protein MKS1	1.77738e-05	Up
100255885	kunitz trypsin inhibitor 2	1.8122e-05	Up
100259777	pectinesterase 2	1.84408e-05	Up
100247150	protein ZINC INDUCED FACILITATOR-LIKE 1	1.85888e-05	Up
104882465	esterase	1.89396e-05	Up
100260200	bZIP transcription factor 53-like	1.90169e-05	Up
100266556	uncharacterized isomerase BH0283	1.90003e-05	Up
100246874	calcineurin B-like protein 04	1.98633e-05	Up
100257769	homeobox-leucine zipper protein HAT5	2.03577e-05	Up
100243526	probable aldo-keto reductase 1	2.05773e-05	Up
100243753	F-box protein PP2-A13	2.06513e-05	Up
100264717	probable glutathione S-transferase	2.16197e-05	Up
100243952	stromal cell-derived factor 2-like protein	2.24594e-05	Up
104881994	phenylalanine ammonia-lyase 1-like	2.30794e-05	Up
100233115	3-deoxy-D-arabino-heptulosonate 7-phosphate synthase 02	2.33527e-05	Up
100246560	scopoletin glucosyltransferase	2.47211e-05	Up
100248095	caffeoylshikimate esterase	2.47078e-05	Up
100258876	uncharacterized LOC100258876	2.49578e-05	Up
100241156	alanine aminotransferase 2	2.53155e-05	Up
100264929	uncharacterized LOC100264929	2.66836e-05	Up
100258938	probable methyltransferase PMT15	2.78334e-05	Up
100254716	phytosulfokine receptor 1	2.85037e-05	Up
100255632	putative aminoacrylate hydrolase RutD	2.89621e-05	Up
100261720	pleiotropic drug resistance protein 1	2.89939e-05	Up
100244070	metallothiol transferase FosB	2.92692e-05	Up
100245181	stilbene synthase 5	2.93319e-05	Up
100261848	calmodulin-binding receptor-like cytoplasmic kinase 2	2.93242e-05	Up
100253641	hydroxyproline O-galactosyltransferase GALT6	2.95805e-05	Up
104880467	uncharacterized LOC104880467	3.01268e-05	Up
100232971	hexose transporter 7	3.05554e-05	Up
100253840	dirigent protein 19-like	3.07465e-05	Up
100257474	cytochrome P450 734A1	3.10902e-05	Up
100248669	probable aldo-keto reductase 1	3.11828e-05	Up
100255505	cytochrome P450 710A11	3.14746e-05	Up
100250034	putative 12-oxophytodienoate reductase 11	3.18927e-05	Up
100246945	putative disease resistance protein RGA3	3.24029e-05	Up
104879499	uncharacterized LOC104879499	3.26915e-05	Up
100252503	wall-associated receptor kinase-like 2	3.27724e-05	Up
100253418	pleiotropic drug resistance protein 2	3.27481e-05	Up
100255430	acyl-coenzyme A oxidase, peroxisomal	3.28509e-05	Up
100268125	isoflavone 2'-hydroxylase-like	3.35976e-05	Up
109121704	esterase-like	3.40308e-05	Up
100250412	ethylene-responsive transcription factor ERF027	3.43321e-05	Up
100241405	bifunctional epoxide hydrolase 2	3.47392e-05	Up
100259827	BEL1-like homeodomain protein 1	3.48491e-05	Up
100852726	histone-lysine N-methyltransferase SETD1B	3.48733e-05	Up
100267526	probable LRR receptor-like serine/threonine-protein kinase At1g53430	3.66416e-05	Up
100262858	probable polygalacturonase	3.70931e-05	Up
100262628	esterase	3.74166e-05	Up
100249962	protein REVEILLE 8	3.84592e-05	Up
100257467	mitogen-activated protein kinase kinase kinase YODA	3.9467e-05	Up
100242547	glutathione S-transferase U8	3.96651e-05	Up
100254507	glutathione reductase, cytosolic	4.0522e-05	Up
100253569	uncharacterized LOC100253569	4.22365e-05	Up
100240979	NADPH--cytochrome P450 reductase	4.2492e-05	Up
100241883	uncharacterized LOC100241883	4.25862e-05	Up
100267707	TLC domain-containing protein 2	4.25773e-05	Up
100261217	MACPF domain-containing protein At1g14780	4.31363e-05	Up
100267145	terpene synthase	4.33907e-05	Up
100245063	L-type lectin-domain containing receptor kinase IX.1	4.40095e-05	Up
100267794	G-type lectin S-receptor-like serine/threonine-protein kinase At2g19130	4.48192e-05	Up
100242023	putative clathrin assembly protein At4g40080	4.63464e-05	Up
100245580	ADP-ribosylation factor-like	4.74179e-05	Up
100252174	receptor-like serine/threonine-protein kinase SD1-8	4.82645e-05	Up
100254060	phospholipid-transporting ATPase 1	4.85371e-05	Up
100265988	7-deoxyloganetin glucosyltransferase	4.95582e-05	Up
100240785	uncharacterized LOC100240785	4.9959e-05	Up
100242374	beta-1,3-galactosyltransferase GALT1	5.16087e-05	Up
104879438	ankyrin repeat-containing protein At5g02620	5.23601e-05	Up
100267881	probable glutathione S-transferase	5.39352e-05	Up
100263054	uncharacterized LOC100263054	5.52833e-05	Up
100256094	isoflavone 3'-hydroxylase-like	5.62573e-05	Up
100259834	primary amine oxidase	5.66129e-05	Up
100248785	4-hydroxyphenylpyruvate dioxygenase	5.7068e-05	Up
100244997	UDP-glycosyltransferase 87A1	5.86896e-05	Up
100250428	subtilisin-like protease SBT5.3	5.8731e-05	Up
100260905	S-norcoclaurine synthase 1	5.99628e-05	Up
100853352	pyruvate kinase 2, cytosolic	6.05211e-05	Up
100853623	fumarylacetoacetase	6.17862e-05	Up
100259485	uncharacterized protein At5g19025	6.22549e-05	Up
100266793	uncharacterized LOC100266793	6.36928e-05	Up
100250582	probable WRKY transcription factor 65	6.60626e-05	Up
100242759	probable LRR receptor-like serine/threonine-protein kinase At1g56140	6.64101e-05	Up
100260532	receptor-like serine/threonine-protein kinase SD1-8	6.64179e-05	Up
100250203	non-specific phospholipase C1	6.65012e-05	Up
100259991	stilbene synthase 4-like	6.6813e-05	Up
100255569	glutaredoxin-C9	7.03341e-05	Up
109122869	cytochrome P450 CYP82D47-like	7.10207e-05	Up
100264138	protein SRG1	7.13703e-05	Up
100260637	glutamate receptor 2.7	7.22648e-05	Up
100268002	glutathionyl-hydroquinone reductase YqjG	7.25195e-05	Up
100246642	L-type lectin-domain containing receptor kinase S.1	7.26157e-05	Up
100255146	uncharacterized LOC100255146	7.45456e-05	Up
100261655	putative endo-1,3(4)-beta-glucanase 2	7.52089e-05	Up
100253212	putative disease resistance protein RGA3	7.54611e-05	Up
100241072	isopentenyl-diphosphate Delta-isomerase I	7.58916e-05	Up
100266596	1-aminocyclopropane-1-carboxylate oxidase homolog 1	7.63882e-05	Up
100258817	zinc-binding alcohol dehydrogenase domain-containing protein 2	7.9321e-05	Up
100254807	probable WRKY transcription factor 17	8.00036e-05	Up
100244374	protein YLS9	8.32953e-05	Up
100256253	pyruvate kinase isozyme A, chloroplastic	8.66404e-05	Up
100246063	E3 ubiquitin-protein ligase COP1	8.82376e-05	Up
100252376	geraniol 8-hydroxylase-like	8.87132e-05	Up
100263860	IAA-amino acid hydrolase ILR1-like 1	9.00384e-05	Up
100257558	probable strigolactone esterase DAD2	9.63676e-05	Up
100253933	protein DA1	9.78074e-05	Up
100246600	pathogenesis-related protein 10.9	9.79482e-05	Up
100254792	E3 ubiquitin-protein ligase PUB23	0.000101042	Up
100267678	UDP-glycosyltransferase 85A1-like	0.000102416	Up
100248214	(+)-neomenthol dehydrogenase	0.000106498	Up
100266191	glutamine synthetase	0.000106737	Up
100244183	uncharacterized LOC100244183	0.000106981	Up
100254788	uncharacterized LOC100254788	0.000106968	Up
100265480	cysteine-rich repeat secretory protein 38-like	0.000107302	Up
100262842	myb family transcription factor APL	0.000108034	Up
100249811	probable ADP-ribosylation factor GTPase-activating protein AGD11	0.0001093	Up
100241815	splicing factor 3A subunit 2	0.000110471	Up
100855381	protein PHOSPHATE STARVATION RESPONSE 1	0.000112774	Up
100247219	cellulose synthase-like protein D2	0.00011345	Up
100256074	zinc transport protein ZntB	0.000116702	Up
100257345	GDSL esterase/lipase At4g10955	0.000116675	Up
100244413	cysteine-rich and transmembrane domain-containing protein A	0.000118477	Up
100245306	1-acyl-sn-glycerol-3-phosphate acyltransferase	0.000121644	Up
100260765	target of Myb protein 1	0.000121833	Up
100249286	transcription factor JUNGBRUNNEN 1	0.000123354	Up
100267022	arogenate dehydratase/prephenate dehydratase 6, chloroplastic-like	0.00012402	Up
100260595	probable LRR receptor-like serine/threonine-protein kinase At1g53440	0.000124409	Up
100265530	shikimate O-hydroxycinnamoyltransferase	0.000124835	Up
100250111	laccase-15	0.000128868	Up
100253104	hydroquinone glucosyltransferase	0.0001308	Up
100250058	uncharacterized LOC100250058	0.000132161	Up
100259366	phospholipase D alpha 1	0.000135491	Up
104878269	L-type lectin-domain containing receptor kinase VII.1-like	0.000138125	Up
100253553	aldehyde oxidase GLOX	0.000143174	Up
100259395	SNF1-related protein kinase regulatory subunit gamma-1	0.000147915	Up
100255070	aspartic proteinase-like protein 2	0.000148261	Up
100257005	Peroxidase 4	0.000154501	Up
100263657	probable beta-1,3-galactosyltransferase 2	0.000154447	Up
100251913	E3 ubiquitin-protein ligase RGLG2	0.000159135	Up
109123048	probable WRKY transcription factor 26	0.000159342	Up
100267852	phosphoinositide phosphatase SAC8	0.000159557	Up
100256990	probable protein phosphatase 2C 23	0.000160486	Up
100258611	probable receptor-like protein kinase At5g47070	0.000160944	Up
100263678	S-adenosylmethionine synthase 1	0.00016587	Up
100244702	U-box domain-containing protein 36	0.000166291	Up
100246807	serine/threonine-protein kinase Nek6	0.000167452	Up
100257941	heavy metal-associated isoprenylated plant protein 47	0.000167542	Up
100264783	hypodontia, autosomal recessive (2)	0.000172229	Up
100256781	putative 12-oxophytodienoate reductase 11	0.000172577	Up
100256116	probable ethanolamine kinase	0.000184983	Up
109121459	germin-like protein subfamily 1 member 17	0.000186978	Up
100267567	eukaryotic peptide chain release factor subunit 1-3	0.000187611	Up
109121518	putative disease resistance protein At1g50180	0.000188533	Up
100266593	phenylalanine ammonia-lyase	0.00019083	Up
100855273	protein MARD1-like	0.000191411	Up
100249138	isoflavone 3'-hydroxylase	0.000194216	Up
100266601	uncharacterized LOC100266601	0.000199019	Up
100267386	aldehyde dehydrogenase family 2 member B4, mitochondrial	0.000199631	Up
100248963	phosphatidylinositol/phosphatidylcholine transfer protein SFH8	0.000200696	Up
100259767	ethylene-responsive transcription factor 2-like	0.00020132	Up
100250062	G-type lectin S-receptor-like serine/threonine-protein kinase LECRK3	0.000205966	Up
100250571	cytochrome P450 734A1	0.00021305	Up
100853849	acid beta-fructofuranosidase	0.0002135	Up
100246992	beta-ureidopropionase	0.000215517	Up
100258718	uncharacterized LOC100258718	0.000217593	Up
100266026	3-hydroxyisobutyryl-CoA hydrolase-like protein 5	0.000220994	Up
100232930	1-aminocyclopropane-1-carboxylate oxidase homolog 1	0.000225737	Up
100854029	probable NAD(P)H dehydrogenase (quinone) FQR1-like 1	0.000234328	Up
104879582	extensin-like	0.000235792	Up
100261254	probable folate-biopterin transporter 2	0.000237353	Up
100257654	probable sulfate transporter 3.5	0.000246112	Up
100852981	GATA transcription factor 26	0.000257872	Up
100853379	E3 ubiquitin-protein ligase RNF181	0.000262704	Up
100242678	protein SRC2-like	0.000270331	Up
100255793	uncharacterized LOC100255793	0.00027476	Up
109121485	7-deoxyloganetin glucosyltransferase-like	0.000278266	Up
100263328	phospholipase A(1) LCAT3	0.000280429	Up
100251586	probable receptor-like protein kinase At1g11050	0.000281104	Up
100262021	glutathione transferase GST 23	0.000281872	Up
100246677	uncharacterized LOC100246677	0.000284788	Up
100250490	phospholipase D beta 2	0.000291967	Up
100258478	rust resistance kinase Lr10	0.000299511	Up
100266471	2-hydroxymuconate semialdehyde hydrolase	0.000302684	Up
104881840	protein LYK5-like	0.000303504	Up
100244270	germin-like protein subfamily 1 member 14	0.000306483	Up
104879540	uncharacterized LOC104879540	0.000311704	Up
100243339	U-box domain-containing protein 19	0.000312989	Up
100242285	ras-related protein RABA6b	0.000315802	Up
100248464	uncharacterized LOC100248464	0.000319088	Up
100852447	cysteine-rich repeat secretory protein 38-like	0.000319404	Up
100266478	peroxisomal membrane protein PMP22	0.00032165	Up
100259118	uncharacterized LOC100259118	0.00032746	Up
100263843	uncharacterized LOC100263843	0.000333073	Up
104880259	uncharacterized LOC104880259	0.000336332	Up
100855315	G-type lectin S-receptor-like serine/threonine-protein kinase SD1-13	0.000341546	Up
100853422	uncharacterized protein At1g01500	0.00034791	Up
100252852	probable F-box protein At1g60180	0.00035149	Up
100256580	nudix hydrolase 10	0.000351505	Up
100265818	syntaxin-121	0.000351844	Up
100242305	beta-amyrin 28-oxidase	0.000354496	Up
100266435	protein PLANT CADMIUM RESISTANCE 2	0.000360772	Up
100855376	probable mannitol dehydrogenase	0.000364019	Up
100250551	E3 ubiquitin-protein ligase PUB23	0.000368733	Up
100241881	calmodulin	0.000371501	Up
100267294	anthocyanidin 3-O-glucosyltransferase 2-like	0.000376651	Up
100251811	probable alpha,alpha-trehalose-phosphate synthase [UDP-forming] 9	0.000377122	Up
100246469	serine/threonine-protein kinase-like protein CCR4	0.000382385	Up
100247883	G-type lectin S-receptor-like serine/threonine-protein kinase LECRK1	0.00038283	Up
100243380	uncharacterized aarF domain-containing protein kinase At5g05200, chloroplastic	0.000385296	Up
100260044	putative disease resistance RPP13-like protein 1	0.00039779	Up
100244000	cysteine-rich and transmembrane domain-containing protein A	0.000405464	Up
100251040	uncharacterized LOC100251040	0.000418123	Up
100254212	probable inositol oxygenase	0.000423564	Up
100260398	uncharacterized LOC100260398	0.000427735	Up
100261894	uncharacterized LOC100261894	0.00044184	Up
100253786	cytochrome P450 87A3	0.0004476	Up
100261564	probable leucine-rich repeat receptor-like protein kinase At1g35710	0.000447513	Up
100265519	putative pectinesterase/pectinesterase inhibitor 26	0.000450574	Up
100261715	putative disease resistance protein RGA4	0.000454227	Up
100254436	GABA transporter 1	0.000455452	Up
100263949	probable polyamine transporter At3g13620	0.000457638	Up
100254380	alpha-dioxygenase 1	0.000463577	Up
100240829	myb-related protein Myb4	0.000471102	Up
100254293	graves disease carrier protein homolog	0.000474634	Up
100853290	protein PLANT CADMIUM RESISTANCE 7	0.000482759	Up
100245864	probable anion transporter 3, chloroplastic	0.00049564	Up
100248570	protein DOWNY MILDEW RESISTANCE 6	0.000497013	Up
100251695	cysteine-rich receptor-like protein kinase 2	0.00050344	Up
100266338	copper-transporting ATPase RAN1	0.000504667	Up
100255087	12-oxophytodienoate reductase 2-like	0.000509251	Up
100264434	U-box domain-containing protein 27	0.000509744	Up
100252428	leucine-rich repeat extensin-like protein 3	0.000517839	Up
100255607	uncharacterized LOC100255607	0.000531756	Up
100257158	putative clathrin assembly protein At5g57200	0.000537825	Up
100251889	anthocyanidin 3-O-glucosyltransferase 6	0.000540937	Up
100264200	probable glycerol-3-phosphate acyltransferase 3	0.000546582	Up
100265761	feruloyl CoA ortho-hydroxylase 2	0.000549357	Up
100248471	probable GABA transporter 2	0.000553498	Up
100245034	hypersensitive-induced response protein 1	0.000556145	Up
100242398	kunitz trypsin inhibitor 2	0.000559037	Up
100256064	uncharacterized LOC100256064	0.000562806	Up
100248870	berberine bridge enzyme-like 13	0.000564498	Up
104878994	uncharacterized LOC104878994	0.000569247	Up
100256548	12-oxophytodienoate reductase 2	0.00058167	Up
100259669	1,4-dihydroxy-2-naphthoyl-CoA thioesterase 1	0.000588479	Up
100241610	asparagine synthetase [glutamine-hydrolyzing]-like	0.000593843	Up
100251419	pleiotropic drug resistance protein 1	0.000594955	Up
100261821	uncharacterized LOC100261821	0.000595206	Up
100262400	beta-amyrin 28-oxidase	0.000601033	Up
100241015	chorismate synthase 1, chloroplastic	0.000616298	Up
100258065	G-type lectin S-receptor-like serine/threonine-protein kinase LECRK3	0.000620317	Up
100256970	beta-fructofuranosidase, soluble isoenzyme I	0.000641024	Up
100251490	pleiotropic drug resistance protein 1	0.000646517	Up
100255664	uncharacterized LOC100255664	0.000663971	Up
100247486	type IV inositol polyphosphate 5-phosphatase 9	0.000670801	Up
100242017	protein PHLOEM PROTEIN 2-LIKE A1	0.000696209	Up
104882358	wall-associated receptor kinase-like 8	0.000727441	Up
100265026	thaumatin-like protein	0.000728042	Up
100244261	shikimate kinase 3, chloroplastic	0.000745566	Up
100259592	cytochrome P450 94A1	0.000746988	Up
100257224	CBS domain-containing protein CBSX1, chloroplastic	0.000748392	Up
100254045	stilbene synthase 4-like	0.000749253	Up
100251308	WKRY protein	0.000772563	Up
100253093	uncharacterized LOC100253093	0.000778235	Up
100266455	uncharacterized LOC100266455	0.000783037	Up
100255598	uncharacterized LOC100255598	0.000787661	Up
100262076	probable WRKY transcription factor 72	0.000796267	Up
100248692	F-box protein PP2-A13	0.000797067	Up
100243315	NAD(H) kinase 1	0.000807199	Up
100246283	stilbene synthase 5	0.000817285	Up
100245483	uncharacterized LOC100245483	0.000818864	Up
109123406	uncharacterized LOC109123406	0.000819242	Up
104882552	uncharacterized LOC104882552	0.000851636	Up
100254244	plasma membrane ATPase 4	0.00085415	Up
100244680	uncharacterized LOC100244680	0.000857617	Up
100232980	L-idonate dehydrogenase	0.000869716	Up
100241271	cupin domain-containing protein-like	0.000872201	Up
100244107	thiol protease aleurain-like	0.00087341	Up
100259162	aspartyl protease family protein 1	0.000884971	Up
100853785	probable NAD(P)H dehydrogenase (quinone) FQR1-like 1	0.000906255	Up
100262548	monocopper oxidase-like protein SKU5	3.89773e-68	Down
100263987	expansin-A4	1.734e-55	Down
100252933	boron transporter	5.22198e-53	Down
100248328	xyloglucan endotransglucosylase/hydrolase protein 9	8.4374e-48	Down
100240701	aquaporin PIP1;2	4.36052e-35	Down
100262647	serine carboxypeptidase-like 42	1.87752e-34	Down
100243647	fasciclin-like arabinogalactan protein 10	3.89345e-34	Down
100262295	pollen-specific protein SF21	4.33265e-34	Down
100255163	HVA22-like protein a	1.16243e-32	Down
100242573	subtilisin-like protease SBT2.2	5.78405e-32	Down
100247822	early nodulin-75-like	2.25936e-31	Down
100241539	PLASMODESMATA CALLOSE-BINDING PROTEIN 3	4.34433e-31	Down
100246625	patellin-6	5.71477e-31	Down
100249702	protein STICHEL-like 3	1.19981e-29	Down
100252971	glucan endo-1,3-beta-glucosidase 13-like	5.07383e-27	Down
100267760	cytokinin dehydrogenase 5	7.12871e-27	Down
100265073	pathogenesis-related protein PR-1	1.81487e-25	Down
100256286	auxin-responsive protein IAA13	2.69923e-24	Down
100854391	wall-associated receptor kinase-like 8	3.24257e-24	Down
100259349	patellin-3	1.02353e-23	Down
100266064	protein TORNADO 2	1.52407e-23	Down
100242388	subtilisin-like protease SBT1.7	2.97701e-23	Down
100264662	subtilisin-like protease SBT1.8	1.52575e-22	Down
100265625	callose synthase 3	1.82968e-22	Down
100267143	uncharacterized LOC100267143	1.90018e-22	Down
100257138	beta-galactosidase 3	2.75448e-22	Down
100233066	MLO-like protein 11	3.74486e-22	Down
100242789	Niemann-Pick C1 protein	1.04279e-21	Down
100251413	pectinesterase	1.14356e-21	Down
100260301	21 kDa protein	2.55222e-21	Down
100267682	uncharacterized LOC100267682	3.39617e-21	Down
100264849	pectin acetylesterase 12	8.66929e-21	Down
100248366	uncharacterized LOC100248366	1.43783e-20	Down
100232848	beta-galactosidase 3	4.25607e-20	Down
100249231	uncharacterized LOC100249231	1.64089e-19	Down
100250851	protein Brevis radix-like 4	2.63104e-19	Down
100242406	uncharacterized LOC100242406	5.38307e-19	Down
100247799	random slug protein 5	5.86543e-19	Down
100853320	glucan endo-1,3-beta-D-glucosidase	1.13e-18	Down
100259468	BAG family molecular chaperone regulator 1	6.31586e-18	Down
100233039	polygalacturonase	7.81562e-18	Down
100249451	RING-H2 finger protein ATL16	8.11429e-17	Down
100242892	interactor of constitutive active ROPs 4	1.41729e-16	Down
100268049	uncharacterized LOC100268049	1.69732e-16	Down
100248329	leucine-rich repeat extensin-like protein 3	2.14538e-16	Down
100251445	glucan endo-1,3-beta-glucosidase 2	4.114e-16	Down
100263971	protein COBRA	1.01952e-15	Down
100233093	aquaporin PIP2	1.14904e-15	Down
100247851	galactan beta-1,4-galactosyltransferase GALS1	1.23837e-15	Down
100253552	LRR receptor-like serine/threonine-protein kinase FEI 2	1.4175e-15	Down
104881414	uncharacterized LOC104881414	1.53422e-15	Down
104878985	extensin	2.4462e-15	Down
100258233	probable leucine-rich repeat receptor-like protein kinase At1g35710	2.95839e-15	Down
100263034	UPF0503 protein At3g09070, chloroplastic-like	3.88757e-15	Down
100261607	UPF0503 protein At3g09070, chloroplastic-like	5.48234e-15	Down
100264539	protein RALF-like 34	6.21605e-15	Down
100245981	uncharacterized LOC100245981	7.31629e-15	Down
100264093	cyclin-D3-3	1.27664e-14	Down
100244635	nucleobase-ascorbate transporter 2	1.30573e-14	Down
100266367	protein EXORDIUM-like 3	1.82861e-14	Down
100253375	GATA transcription factor 16	1.84826e-14	Down
100257171	uncharacterized LOC100257171	2.36088e-14	Down
100248051	protein CHUP1, chloroplastic	2.40425e-14	Down
100260341	UDP-glycosyltransferase 74B1	2.54826e-14	Down
100266281	U-box domain-containing protein 7	2.71804e-14	Down
100233114	36.4 kDa proline-rich protein	3.33922e-14	Down
100267723	purine permease 1	3.62742e-14	Down
100260268	uncharacterized LOC100260268	5.41161e-14	Down
100262755	uncharacterized LOC100262755	9.18141e-14	Down
100259547	uncharacterized LOC100259547	1.09694e-13	Down
100254364	calmodulin-like protein 5	1.26322e-13	Down
100266749	uncharacterized membrane protein At1g06890	1.68285e-13	Down
100254537	uncharacterized LOC100254537	1.90798e-13	Down
100265181	beta-galactosidase 1	2.06948e-13	Down
100258862	GATA transcription factor 2	2.86682e-13	Down
100264683	probable inactive receptor kinase At5g67200	3.15803e-13	Down
100257236	uncharacterized LOC100257236	4.14454e-13	Down
100253823	uncharacterized LOC100253823	4.33154e-13	Down
100247041	protein E6-like	4.67209e-13	Down
100854291	peroxidase 5-like	4.76605e-13	Down
100262158	protein QUIRKY	5.50707e-13	Down
100246368	uncharacterized protein At1g04910	5.53667e-13	Down
100232902	probable pectate lyase 8	7.41004e-13	Down
100242743	uncharacterized LOC100242743	8.31069e-13	Down
100259190	uncharacterized LOC100259190	9.24888e-13	Down
100265096	CASP-like protein 4C1	1.09334e-12	Down
100259874	endoglucanase 6-like	1.15254e-12	Down
100250461	xyloglucan endotransglucosylase/hydrolase 2	1.28635e-12	Down
100266560	probable leucine-rich repeat receptor-like protein kinase At1g35710	1.64539e-12	Down
100254595	cyclin-P3-1	1.66815e-12	Down
100258895	putative lipid-transfer protein DIR1	1.8803e-12	Down
100260224	fimbrin-2	2.06897e-12	Down
100268044	protein CHUP1, chloroplastic	2.21708e-12	Down
100249552	L-ascorbate oxidase homolog	2.45047e-12	Down
100257530	probable pectinesterase pectinesterase inhibitor 51	2.62904e-12	Down
100252716	formin-like protein 1	2.70587e-12	Down
100248567	kinesin-like protein KIN-14I	4.4795e-12	Down
100267227	uncharacterized LOC100267227	4.58043e-12	Down
100255840	kinesin-like protein KIN-4A	5.60391e-12	Down
100256209	transcription factor AS1	6.8591e-12	Down
104882462	uncharacterized LOC104882462	8.89081e-12	Down
100266768	kinesin-like protein KIN-12E	9.93039e-12	Down
100254154	glucan endo-1,3-beta-glucosidase 1	1.36285e-11	Down
100253430	uncharacterized LOC100253430	1.39911e-11	Down
100248032	UDP-arabinopyranose mutase 3	1.58072e-11	Down
100253574	calcium-transporting ATPase, endoplasmic reticulum-type	1.62551e-11	Down
100260104	serine carboxypeptidase-like 45	1.68664e-11	Down
100251616	glucomannan 4-beta-mannosyltransferase 2	1.85395e-11	Down
100256038	probable E3 ubiquitin-protein ligase HERC1-like	2.5302e-11	Down
100245810	zinc finger protein 6-like	3.12541e-11	Down
100253161	187-kDa microtubule-associated protein AIR9	3.19192e-11	Down
100252021	F-box protein At5g07670	3.99735e-11	Down
100263040	CSC1-like protein At1g32090	4.52191e-11	Down
100262991	alpha-xylosidase 1	4.56057e-11	Down
100244709	uncharacterized LOC100244709	4.63637e-11	Down
100264148	uncharacterized LOC100264148	5.47533e-11	Down
100267116	L-type lectin-domain containing receptor kinase VIII.1	6.7769e-11	Down
100264100	putative serine carboxypeptidase-like 23	7.09576e-11	Down
100263245	protein MIZU-KUSSEI 1	8.41859e-11	Down
100248693	arabinogalactan peptide 13	9.27884e-11	Down
100263389	uncharacterized LOC100263389	9.52971e-11	Down
100252340	sterol 14-demethylase	1.58671e-10	Down
100250666	WUSCHEL-related homeobox 4-like	1.61838e-10	Down
100258404	carboxy-terminal domain RNA polymerase II polypeptide A small phosphatase 1-like	1.96161e-10	Down
100242160	probable peroxygenase 4	2.3066e-10	Down
100250244	U-box domain-containing protein 15	2.62435e-10	Down
100255729	isoflavone 3'-hydroxylase	2.6931e-10	Down
100266907	uncharacterized LOC100266907	2.90219e-10	Down
100246876	protein TORNADO 1	4.79289e-10	Down
100257657	uncharacterized LOC100257657	5.0923e-10	Down
100241512	plant UBX domain-containing protein 10	5.34371e-10	Down
100253692	pectinesterase	5.54671e-10	Down
100246773	mini-chromosome maintenance complex-binding protein	7.05734e-10	Down
100252320	uncharacterized LOC100252320	7.18289e-10	Down
100258543	uncharacterized LOC100258543	7.17289e-10	Down
104880883	F-box/kelch-repeat protein At3g23880	7.26419e-10	Down
100250635	transcription factor bHLH93	7.4231e-10	Down
100261256	shaggy-related protein kinase epsilon	7.77199e-10	Down
104880490	receptor-like protein 51	9.17173e-10	Down
100263311	protein EXORDIUM-like 2	9.75168e-10	Down
100261231	probable inactive leucine-rich repeat receptor-like protein kinase At3g03770	1.0682e-09	Down
100253642	monocopper oxidase-like protein SKU5	1.32572e-09	Down
100240909	early nodulin-75-like	1.40555e-09	Down
100853966	homeobox-leucine zipper protein ATHB-6	1.56685e-09	Down
100261667	cytochrome b561 and DOMON domain-containing protein At3g25290	1.57301e-09	Down
100257854	36.4 kDa proline-rich protein	1.8669e-09	Down
100249104	putative SNAP25 homologous protein SNAP30	1.88042e-09	Down
100232882	proline-rich cell wall protein-like	2.0171e-09	Down
104877827	fimbrin-2-like	2.40623e-09	Down
100253937	tubby-like F-box protein 5	3.45745e-09	Down
100253488	cinnamoyl-CoA reductase 1	3.58836e-09	Down
100243921	uncharacterized LOC100243921	3.77697e-09	Down
100247919	thaumatin-like protein	4.78362e-09	Down
100250173	uncharacterized LOC100250173	4.79815e-09	Down
100246288	protein kinase APK1A, chloroplastic	4.83218e-09	Down
100252316	AP2-like ethylene-responsive transcription factor ANT	5.05043e-09	Down
100255823	homeobox-leucine zipper protein ATHB-6	5.09183e-09	Down
100248494	ethylene-responsive transcription factor CRF4-like	5.36785e-09	Down
100268016	glycosyltransferase family 92 protein RCOM_0530710	5.49141e-09	Down
100263547	uncharacterized LOC100263547	5.54924e-09	Down
100249375	uncharacterized protein At5g39865	6.34784e-09	Down
100247095	filament-like plant protein 4	7.29354e-09	Down
100854247	sphingolipid delta(4)-desaturase DES1-like	8.18657e-09	Down
100253669	uncharacterized LOC100253669	9.04356e-09	Down
100261110	protein WVD2-like 7	9.39329e-09	Down
100265520	21 kDa protein	9.9192e-09	Down
100259077	probable transcription factor KAN4	1.0728e-08	Down
100242275	uncharacterized protein At4g08330, chloroplastic	1.33607e-08	Down
100246598	uncharacterized LOC100246598	1.34044e-08	Down
100244429	protein DA1-related 1	1.45106e-08	Down
104879120	protein POLLENLESS 3-LIKE 2	1.46448e-08	Down
100241493	furcatin hydrolase	1.50347e-08	Down
100261454	heavy metal-associated isoprenylated plant protein 33	1.56369e-08	Down
100253576	transcription factor MYB1R1	1.59669e-08	Down
100241952	tetratricopeptide repeat protein 7A	1.70493e-08	Down
100253105	uncharacterized LOC100253105	2.04572e-08	Down
100247810	vesicle-associated protein 1-2	2.05358e-08	Down
100246370	protein ABA DEFICIENT 4, chloroplastic	2.06378e-08	Down
100245075	aspartic proteinase nepenthesin-1-like	2.23958e-08	Down
100262415	DNA replication licensing factor MCM4	2.25471e-08	Down
100267144	protein DETOXIFICATION 43	2.26697e-08	Down
104881493	uncharacterized LOC104881493	2.33443e-08	Down
100247081	tubulin alpha-2 chain-like	2.40082e-08	Down
104878843	uncharacterized LOC104878843	2.55816e-08	Down
100854472	pollen-specific protein C13	2.70718e-08	Down
100244652	pollen-specific protein C13	2.82419e-08	Down
100243916	uncharacterized LOC100243916	2.84109e-08	Down
100251303	probable xyloglucan endotransglucosylase/hydrolase protein 23	2.95342e-08	Down
100259649	probable microtubule-binding protein TANGLED	3.01621e-08	Down
100244964	nucleobase-ascorbate transporter 6	3.19217e-08	Down
100267902	GDSL esterase/lipase At5g14450	3.24786e-08	Down
100254373	uncharacterized LOC100254373	3.51053e-08	Down
100253346	myb family transcription factor PHL11	3.69239e-08	Down
100256520	probable xyloglucan endotransglucosylase/hydrolase protein 23	3.95459e-08	Down
100852435	probable receptor-like serine/threonine-protein kinase At4g34500	4.0478e-08	Down
100260211	L-ascorbate oxidase homolog	4.20891e-08	Down
100243277	geranylgeranyl diphosphate reductase, chloroplastic	4.67727e-08	Down
100262783	cycloeucalenol cycloisomerase	4.87701e-08	Down
100244451	calcium-dependent protein kinase 26	5.36194e-08	Down
100257001	ran-binding protein 1 homolog b	5.60055e-08	Down
100256318	uncharacterized LOC100256318	6.13456e-08	Down
100250658	probable inactive receptor kinase At5g67200	6.68309e-08	Down
100250442	uncharacterized LOC100250442	7.21189e-08	Down
100854996	probable LRR receptor-like serine/threonine-protein kinase At5g45780	7.65197e-08	Down
100263965	protein IQ-DOMAIN 31	7.83327e-08	Down
100252521	classical arabinogalactan protein 9	8.31982e-08	Down
100241369	CSC1-like protein At3g21620	8.6222e-08	Down
100249019	kinesin-like protein KIN-14R	8.87998e-08	Down
100256299	TMV resistance protein N	9.48894e-08	Down
100246308	uncharacterized LOC100246308	1.002e-07	Down
100262676	uncharacterized LOC100262676	1.05431e-07	Down
100252409	uncharacterized LOC100252409	1.09825e-07	Down
100245130	uncharacterized LOC100245130	1.24016e-07	Down
100259414	kinesin-like protein KIN-8A	1.39811e-07	Down
100257029	probable LRR receptor-like serine/threonine-protein kinase IRK	1.50638e-07	Down
100264969	granule-bound starch synthase 1, chloroplastic/amyloplastic	1.57987e-07	Down
100852446	probable galacturonosyltransferase 4	1.88136e-07	Down
100255842	heparanase-like protein 3	1.89344e-07	Down
100264192	kinesin-like protein KIN-12B	2.00182e-07	Down
100258046	thermospermine synthase ACAULIS5	2.07632e-07	Down
100241701	kinesin-like protein KIN-12B	2.15331e-07	Down
100241059	glutaredoxin-C4	2.17734e-07	Down
100247896	trihelix transcription factor GTL1	2.35087e-07	Down
104878320	uncharacterized LOC104878320	2.38443e-07	Down
100242440	protein ASPARTIC PROTEASE IN GUARD CELL 1	2.53663e-07	Down
100253943	probable calcium-binding protein CML41	2.55541e-07	Down
100259640	probable glutathione S-transferase	2.57374e-07	Down
100266265	rac-like GTP-binding protein ARAC7	2.5938e-07	Down
100263865	receptor-like serine/threonine-protein kinase NCRK	2.84372e-07	Down
100257561	auxin-induced protein 5NG4-like	2.85747e-07	Down
100254448	uncharacterized LOC100254448	2.88152e-07	Down
100243917	transcription factor TCP8	2.93448e-07	Down
100267884	probable 2-oxoglutarate-dependent dioxygenase AOP1	2.9366e-07	Down
100267372	uncharacterized LOC100267372	3.12543e-07	Down
104880231	uncharacterized LOC104880231	3.20546e-07	Down
100266818	uncharacterized LOC100266818	3.22259e-07	Down
100241814	peroxidase 42-like	3.37582e-07	Down
100251435	uncharacterized LOC100251435	3.40239e-07	Down
100265320	WEB family protein At2g38370	3.73883e-07	Down
100252685	probable leucine-rich repeat receptor-like protein kinase At1g35710	3.89448e-07	Down
100263209	GDP-mannose transporter GONST3	3.99457e-07	Down
100255929	uncharacterized LOC100255929	4.5673e-07	Down
100242735	protein TPX2	4.65813e-07	Down
100854828	probable glucan endo-1,3-beta-glucosidase A6	4.73647e-07	Down
100247650	uncharacterized LOC100247650	5.1717e-07	Down
100265561	probable serine/threonine-protein kinase drkD	5.18475e-07	Down
100266483	leucine-rich repeat receptor-like protein kinase PXC1	5.41053e-07	Down
100262347	endoglucanase 11	5.49305e-07	Down
100252609	protein PPLZ02	5.98386e-07	Down
100252686	protein ENDOSPERM DEFECTIVE 1	6.20375e-07	Down
100853751	uncharacterized LOC100853751	6.34175e-07	Down
100254378	kinesin-like protein NACK2	6.43759e-07	Down
100263820	short-chain dehydrogenase TIC 32, chloroplastic	6.53916e-07	Down
100855173	probable disease resistance protein At4g27220	6.57312e-07	Down
100250552	protein CYPRO4	7.01852e-07	Down
100232857	uncharacterized LOC100232857	7.88645e-07	Down
100266937	chitinase-like protein 2	7.89598e-07	Down
100250281	putative transcription factor	8.06985e-07	Down
100241904	UDP-glucuronate 4-epimerase 6	8.28249e-07	Down
100261347	lysine-specific demethylase JMJ25	8.74703e-07	Down
100263866	putative E3 ubiquitin-protein ligase XBAT31	8.886e-07	Down
100249922	ubiquitin-conjugating enzyme E2 20	9.79333e-07	Down
104880107	remorin-like	9.7893e-07	Down
100267469	protein IRX15-LIKE-like	1.22674e-06	Down
100250686	DNA-3-methyladenine glycosylase 1	1.30246e-06	Down
100261148	CSC1-like protein HYP1	1.30086e-06	Down
100263433	xyloglucan galactosyltransferase MUR3	1.32189e-06	Down
100265052	tubulin beta-4 chain	1.32106e-06	Down
100266600	uncharacterized GPI-anchored protein At4g28100	1.35818e-06	Down
100267235	ferritin-3, chloroplastic	1.39963e-06	Down
100266914	auxin-responsive protein IAA18	1.40229e-06	Down
100245626	formin-like protein 1	1.52899e-06	Down
100245445	putative HVA22-like protein g	1.57722e-06	Down
100255624	kinesin-like protein KIN-12D	1.59738e-06	Down
100259912	mannan endo-1,4-beta-mannosidase 7	1.71311e-06	Down
100262390	G2/mitotic-specific cyclin-2	1.73333e-06	Down
100258754	probable WRKY transcription factor 70	1.77339e-06	Down
100266605	transcription factor TCP8	1.89707e-06	Down
100243320	auxin response factor 4	1.96028e-06	Down
100245167	histone H1	2.06154e-06	Down
100263560	CDT1-like protein a, chloroplastic	2.1204e-06	Down
100241396	putative ubiquitin-conjugating enzyme E2 39	2.13194e-06	Down
100262574	blue copper protein-like	2.25185e-06	Down
100250982	cell division cycle-associated protein 7	2.30729e-06	Down
100252996	protein FIZZY-RELATED 3	2.35348e-06	Down
100253575	uncharacterized LOC100253575	2.35279e-06	Down
100245527	mitochondrial uncoupling protein 5	2.38296e-06	Down
100266585	cysteine-rich repeat secretory protein 3	2.40902e-06	Down
100261877	DNA replication licensing factor MCM5	2.44648e-06	Down
100250079	anaphase-promoting complex subunit cdc20-like	2.47877e-06	Down
100233032	NDR1/HIN1-like protein	2.51024e-06	Down
104878836	uncharacterized LOC104878836	2.62124e-06	Down
100243457	uncharacterized LOC100243457	2.78036e-06	Down
100244294	uncharacterized LOC100244294	2.80885e-06	Down
100248024	UDP-glycosyltransferase 92A1	2.86335e-06	Down
100249266	triacylglycerol lipase 2	2.89116e-06	Down
100250031	arabinogalactan peptide 20	2.89902e-06	Down
100244651	basic blue protein	2.95839e-06	Down
100264205	U-box domain-containing protein 26	3.06012e-06	Down
100261701	TMV resistance protein N	3.10243e-06	Down
100248724	probably inactive leucine-rich repeat receptor-like protein kinase At5g06940	3.10878e-06	Down
104882288	zinc finger protein JAGGED-like	3.11147e-06	Down
100260326	DNA primase small subunit	3.19292e-06	Down
100251777	arp2/3 complex-activating protein rickA	3.23876e-06	Down
100247254	retrotransposon-like protein 1	3.26616e-06	Down
100242545	type IV inositol polyphosphate 5-phosphatase 7	3.45925e-06	Down
100266747	probable xyloglucan endotransglucosylase/hydrolase protein 23	3.70459e-06	Down
100258034	protein WVD2-like 3	4.00176e-06	Down
100262710	vacuolar iron transporter 1	4.01814e-06	Down
100267543	uncharacterized LOC100267543	4.0988e-06	Down
100245658	pectinesterase	4.13328e-06	Down
100264847	kinesin-like protein KIN-10A	4.31499e-06	Down
100251592	F-box protein At1g10780	5.0575e-06	Down
100260198	expansin-B3	5.31909e-06	Down
100249671	uncharacterized LOC100249671	5.49261e-06	Down
100254923	zinc finger protein 6	5.54841e-06	Down
100258240	uncharacterized protein At5g01610	5.56379e-06	Down
100261249	peroxidase 31	5.59145e-06	Down
100258406	probable galacturonosyltransferase 4	5.76973e-06	Down
100251973	lamin-like protein	5.7848e-06	Down
100262624	filament-like plant protein 4	6.26249e-06	Down
100251509	probably inactive leucine-rich repeat receptor-like protein kinase At3g28040	6.34516e-06	Down
100260311	tetraspanin-3	6.75986e-06	Down
100258559	polygalacturonase 1 beta-like protein 1	7.16274e-06	Down
100267893	probable leucine-rich repeat receptor-like protein kinase At1g68400	7.43482e-06	Down
100261165	selenoprotein H	7.53684e-06	Down
100256774	dentin sialophosphoprotein	7.84088e-06	Down
100253148	auxin-responsive protein IAA27	8.02443e-06	Down
100263642	uncharacterized LOC100263642	8.07185e-06	Down
100854470	AP2-like ethylene-responsive transcription factor AIL6	8.20695e-06	Down
104877306	receptor-like protein kinase FERONIA	8.77756e-06	Down
100243953	lamin-like protein	8.8726e-06	Down
100261336	protein tesmin/TSO1-like CXC 2	8.94281e-06	Down
100258447	protein argonaute 5	9.03898e-06	Down
100253196	subtilisin-like protease SBT1.3	9.1559e-06	Down
100261619	probable xyloglucan endotransglucosylase/hydrolase protein 23	9.58832e-06	Down
100262591	nucleobase-ascorbate transporter 3	9.62571e-06	Down
100853530	growth-regulating factor 1	9.66032e-06	Down
100253927	cyclin-D3-1	9.82273e-06	Down
100257602	squamosa promoter-binding-like protein 3	9.95544e-06	Down
100262205	carbamoyl-phosphate synthase large chain, chloroplastic	1.00938e-05	Down
100243459	cellulose synthase-like protein D5	1.01538e-05	Down
100245722	deoxynucleoside triphosphate triphosphohydrolase SAMHD1 homolog	1.04927e-05	Down
100256651	uncharacterized LOC100256651	1.04977e-05	Down
100261960	uncharacterized LOC100261960	1.07815e-05	Down
100853897	subtilisin-like protease SBT3.5	1.12174e-05	Down
100254488	mitotic spindle checkpoint protein MAD2	1.13949e-05	Down
100267672	G2/mitotic-specific cyclin-2	1.15914e-05	Down
100254086	BTB/POZ domain-containing protein At5g66560	1.1717e-05	Down
100262095	fasciclin-like arabinogalactan protein 4	1.2133e-05	Down
100266059	probable methyltransferase PMT14	1.21473e-05	Down
100232906	probable xyloglucan endotransglucosylase/hydrolase protein B	1.21684e-05	Down
100262836	receptor protein kinase-like protein ZAR1	1.2329e-05	Down
100253893	lysM domain-containing GPI-anchored protein 1	1.26382e-05	Down
100233102	alcohol dehydrogenase 3	1.26665e-05	Down
100257542	heavy metal-associated isoprenylated plant protein 7	1.28064e-05	Down
100251972	dnaJ homolog subfamily B member 13	1.30817e-05	Down
104877588	probable disease resistance protein At4g27220	1.35466e-05	Down
104882684	uncharacterized LOC104882684	1.3569e-05	Down
100265076	uncharacterized protein At4g30180	1.36794e-05	Down
100247366	tubulin alpha chain	1.38463e-05	Down
100259041	uncharacterized LOC100259041	1.3966e-05	Down
100242110	nucleolar protein 58	1.4082e-05	Down
100256748	protein NSP-INTERACTING KINASE 3	1.44766e-05	Down
100262474	GATA transcription factor 5	1.47043e-05	Down
100256663	uncharacterized LOC100256663	1.47607e-05	Down
104878553	uncharacterized LOC104878553	1.47963e-05	Down
100853848	IST1-like protein	1.50168e-05	Down
100265643	probable xyloglucan glycosyltransferase 5	1.51507e-05	Down
100263725	probable auxin efflux carrier component 1b	1.60518e-05	Down
100242328	7-methylguanosine phosphate-specific 5'-nucleotidase A	1.63616e-05	Down
100243057	shugoshin-1	1.65958e-05	Down
100247091	uncharacterized LOC100247091	1.81214e-05	Down
100263850	protein NRT1/ PTR FAMILY 2.11	1.85015e-05	Down
100244412	uncharacterized LOC100244412	1.99475e-05	Down
100266339	transcription repressor OFP8	2.03224e-05	Down
100241586	protein ALTERED XYLOGLUCAN 4	2.13039e-05	Down
100254248	probable serine/threonine-protein kinase At1g01540	2.15687e-05	Down
100232847	pectinesterase 3	2.17004e-05	Down
100264304	uncharacterized LOC100264304	2.19672e-05	Down
104882686	uncharacterized LOC104882686	2.23658e-05	Down
100259946	IRK-interacting protein	2.25682e-05	Down
100248639	kinesin-like protein KIN-14N	2.31855e-05	Down
100250697	L-Ala-D/L-amino acid epimerase	2.34432e-05	Down
100266190	alpha-L-fucosidase 2	2.44764e-05	Down
100245556	mannan endo-1,4-beta-mannosidase 7	2.54484e-05	Down
100264995	uncharacterized LOC100264995	2.77321e-05	Down
100265973	probable methyltransferase PMT24	2.77632e-05	Down
100266396	endonuclease 2	2.79555e-05	Down
100257878	kinesin-like protein KIN-14S	2.81128e-05	Down
100244893	nucleobase-ascorbate transporter 12	2.82072e-05	Down
100257355	protein POLLENLESS 3-LIKE 2	2.89495e-05	Down
100267784	PLASMODESMATA CALLOSE-BINDING PROTEIN 5	2.90041e-05	Down
100247265	14 kDa proline-rich protein DC2.15	2.90807e-05	Down
100255731	NAC domain-containing protein 86	3.05871e-05	Down
100243848	uncharacterized LOC100243848	3.08156e-05	Down
100268123	probable membrane-associated kinase regulator 2	3.17308e-05	Down
100247147	dynamin-related protein 1E	3.2908e-05	Down
100243870	proteinaceous RNase P 1, chloroplastic/mitochondrial	3.29571e-05	Down
100263734	protein TRANSPORT INHIBITOR RESPONSE 1	3.30255e-05	Down
100266163	DNA replication licensing factor MCM2	3.34559e-05	Down
100852642	classical arabinogalactan protein 4-like	3.46656e-05	Down
100262870	tetraspanin-2	3.48832e-05	Down
100250523	receptor-like protein kinase HSL1	3.57514e-05	Down
100262778	patellin-4	3.74421e-05	Down
100251907	protein LURP-one-related 5	3.84778e-05	Down
100253604	protein QUIRKY	3.87213e-05	Down
100255540	glutamate receptor 2.7-like	3.96048e-05	Down
100243861	protein ATAF2-like	4.14923e-05	Down
100240770	mitogen-activated protein kinase-binding protein 1	4.15499e-05	Down
100245101	cell division control protein 6 homolog B	4.23071e-05	Down
100244051	transcription factor TT2	4.41903e-05	Down
100250829	uncharacterized LOC100250829	4.47879e-05	Down
100265965	GDSL esterase/lipase At4g10955	4.54513e-05	Down
100240685	phytoene desaturase	4.63296e-05	Down
100266322	cytokinin riboside 5'-monophosphate phosphoribohydrolase LOG8	4.66381e-05	Down
100267564	receptor-like protein kinase HSL1	4.91517e-05	Down
100261876	glucan endo-1,3-beta-glucosidase 12	4.96313e-05	Down
100263777	uncharacterized LOC100263777	5.04868e-05	Down
100248852	lysM domain receptor-like kinase 4	5.28414e-05	Down
100247635	receptor protein kinase TMK1-like	5.30923e-05	Down
100247040	uncharacterized LOC100247040	5.43527e-05	Down
100249014	heavy metal-associated isoprenylated plant protein 7	5.79392e-05	Down
100232903	endoglucanase 1	5.80949e-05	Down
100245036	beta-galactosidase 8	5.9434e-05	Down
100267266	protein KINESIN LIGHT CHAIN-RELATED 2	6.00787e-05	Down
100265428	uncharacterized LOC100265428	6.25644e-05	Down
100257028	heparanase-like protein 1	6.33407e-05	Down
100248215	E3 ubiquitin-protein ligase Arkadia	6.50248e-05	Down
100249342	calcium-binding protein PBP1-like	6.51215e-05	Down
100251709	uncharacterized LOC100251709	6.86629e-05	Down
100250170	TMV resistance protein N	7.25417e-05	Down
100261269	kinesin-like protein KIN-10B	7.32691e-05	Down
100259521	acyl-lipid (9-3)-desaturase	7.70175e-05	Down
100255914	beta-glucosidase 44	8.1316e-05	Down
100260333	uncharacterized LOC100260333	8.33783e-05	Down
100257132	glycine-rich protein DC7.1	8.41271e-05	Down
100259775	uncharacterized protein At4g38062	8.58321e-05	Down
100257268	anthocyanidin 5,3-O-glucosyltransferase	8.71079e-05	Down
100263324	probable xyloglucan endotransglucosylase/hydrolase protein 23-like	8.77213e-05	Down
100268155	uncharacterized LOC100268155	8.82624e-05	Down
100261426	expansin-like	8.85089e-05	Down
100250527	kinesin-like protein KIN-14R	8.9018e-05	Down
100264831	uncharacterized LOC100264831	9.1336e-05	Down
100852973	AP2-like ethylene-responsive transcription factor AIL6	9.1413e-05	Down
100242574	cellulose synthase-like protein G2	9.30456e-05	Down
100242393	uncharacterized LOC100242393	9.75317e-05	Down
104879538	uncharacterized LOC104879538	9.75422e-05	Down
100241056	xyloglucan endotransglucosylase/hydrolase protein 22	9.80917e-05	Down
100240962	probable LRR receptor-like serine/threonine-protein kinase At1g67720	9.87497e-05	Down
100233129	drought responsive element binding protein	9.93557e-05	Down
100264404	probable serine/threonine-protein kinase At4g35230	0.000102773	Down
100266680	BEL1-like homeodomain protein 9	0.000104288	Down
100250267	protein PHR1-LIKE 2	0.00010621	Down
100267599	DNA replication licensing factor MCM7	0.000110757	Down
100244193	replication protein A 14 kDa subunit B	0.000111889	Down
100262979	uncharacterized protein At3g28850	0.000112538	Down
100253915	uncharacterized LOC100253915	0.00011474	Down
100248121	uncharacterized LOC100248121	0.000115631	Down
100853636	uncharacterized LOC100853636	0.000116623	Down
100254836	uncharacterized LOC100254836	0.000117117	Down
100251062	ATP synthase delta chain, chloroplastic	0.00011783	Down
100246656	protein timeless homolog	0.00012054	Down
100262811	probable RNA-dependent RNA polymerase 1	0.000120799	Down
100255345	kinesin-like protein KIN-5D	0.00012127	Down
100256170	GATA transcription factor 16	0.000122915	Down
100243975	proline-rich protein 12	0.000124674	Down
100244894	protein CNGC15b	0.000127538	Down
100251001	uncharacterized LOC100251001	0.000129904	Down
100249838	protein CHLORORESPIRATORY REDUCTION 7, chloroplastic	0.000130332	Down
100247763	ethylene-responsive transcription factor 5-like	0.000130887	Down
100259452	protein ASPARTIC PROTEASE IN GUARD CELL 1	0.000132785	Down
104881374	neurofilament heavy polypeptide	0.000133472	Down
100266447	CDP-diacylglycerol--serine O-phosphatidyltransferase 1	0.000133792	Down
100244113	auxin-responsive protein SAUR50	0.000134382	Down
100257988	histone H2A variant 1	0.000134837	Down
104879301	transcription initiation factor TFIID subunit 7-like	0.000136694	Down
100267724	homeobox-leucine zipper protein HAT22	0.000137027	Down
100249438	bifunctional epoxide hydrolase 2	0.000142586	Down
100260571	heavy metal-associated isoprenylated plant protein 26	0.000143301	Down
100248836	B3 domain-containing protein At5g42700	0.000143765	Down
100243095	uncharacterized LOC100243095	0.000147028	Down
100852854	probable serine/threonine-protein kinase At1g01540	0.000149897	Down
100251560	basic form of pathogenesis-related protein 1	0.000150781	Down
100260983	DNA mismatch repair protein Msh6-2	0.000151126	Down
100267887	rust resistance kinase Lr10-like	0.00015718	Down
100266444	uncharacterized LOC100266444	0.000159249	Down
100257740	glucan endo-1,3-beta-glucosidase 13-like	0.000160271	Down
100250033	ATP binding microtubule motor family-like	0.000161202	Down
100241592	uncharacterized protein At3g17950	0.000163341	Down
100242868	QWRF motif-containing protein 2	0.000163366	Down
100233027	aquaporin PIP2;2	0.000165263	Down
100242952	protein trichome birefringence-like 19	0.000165264	Down
100261294	steroid 5-alpha-reductase DET2	0.00016725	Down
100259217	intracellular protein transport protein USO1	0.000169122	Down
100265802	alpha,alpha-trehalose-phosphate synthase [UDP-forming] 1	0.000174802	Down
100254143	receptor-like serine/threonine-protein kinase ALE2	0.000177161	Down
100247311	kinesin-like protein KIN-4A	0.000177612	Down
100853357	ethylene-responsive transcription factor ERF014-like	0.000184405	Down
100255211	glucan endo-1,3-beta-glucosidase 4	0.00018681	Down
100258831	protein S-acyltransferase 18	0.00018908	Down
100245449	nodulation protein H	0.000189334	Down
100254743	G2/mitotic-specific cyclin S13-7	0.000191263	Down
100250885	aspartic proteinase-like protein 1	0.00020605	Down
100259087	tubulin beta-1 chain	0.000207541	Down
100257244	glucan endo-1,3-beta-D-glucosidase	0.000208267	Down
100250873	14-3-3-like protein GF14 kappa	0.000223011	Down
100249297	uncharacterized LOC100249297	0.000223544	Down
100266821	uncharacterized LOC100266821	0.000226473	Down
100244507	mitotic spindle checkpoint protein BUBR1	0.000228285	Down
100262324	syntaxin-112	0.000231087	Down
100246124	probable pectate lyase 12-like	0.000231682	Down
100256347	protein NETWORKED 3A	0.000232515	Down
100244103	expansin-A10	0.000235377	Down
100242929	TPR repeat-containing protein ZIP4	0.00023606	Down
100247008	protein STRUBBELIG-RECEPTOR FAMILY 1	0.000237451	Down
100252401	kinesin-like protein KIN-4C	0.000263639	Down
100266332	V-type proton ATPase subunit C	0.000266314	Down
100259085	gamma-glutamyl peptidase 5	0.000269678	Down
100245856	pectin acetylesterase 8	0.000270204	Down
100249605	expansin-A13	0.000282224	Down
100243744	protein E6	0.000290598	Down
100244826	probable LRR receptor-like serine/threonine-protein kinase At1g67720	0.000293682	Down
100245233	subtilisin-like protease SBT2.5	0.000296529	Down
100257823	DNA polymerase epsilon subunit B	0.000297538	Down
100255608	DNA mismatch repair protein MSH6	0.000302496	Down
100254797	probable transcriptional regulator SLK2	0.000305167	Down
104881511	probable disease resistance protein At1g51480	0.000307091	Down
100254008	uncharacterized LOC100254008	0.000308668	Down
100251037	secoisolariciresinol dehydrogenase-like	0.00031123	Down
100253735	protein DJ-1 homolog B	0.000312077	Down
100260519	probable polygalacturonase	0.000313534	Down
100253865	uncharacterized LOC100253865	0.000317252	Down
100246254	calcium-dependent protein kinase 20	0.000322174	Down
100243165	phosphoglycerate kinase	0.000328472	Down
100255971	potassium channel SKOR	0.000331107	Down
100250822	kinesin-like protein KIN-10C	0.000336374	Down
100232901	beta-galactosidase BG1-like	0.000336897	Down
100855253	fimbrin-2	0.000342584	Down
104880044	uncharacterized LOC104880044	0.000343643	Down
100260443	tubulin beta-2 chain	0.000344316	Down
100251409	subtilisin-like protease SBT1.4	0.000344672	Down
100259655	universal stress protein A-like protein	0.000355987	Down
100259691	uncharacterized LOC100259691	0.000361208	Down
100241177	probable L-type lectin-domain containing receptor kinase S.7	0.000363443	Down
100255131	protein RETICULATA-RELATED 4, chloroplastic	0.000365705	Down
100267171	myosin heavy chain kinase C	0.000367523	Down
100854033	uncharacterized LOC100854033	0.000368939	Down
100232846	sucrose transporter-like	0.000381529	Down
100245453	GABA transporter 1	0.000385239	Down
100268000	ribonuclease J	0.000385307	Down
100253481	cation/H(+) antiporter 18	0.000401288	Down
100241093	uncharacterized protein At5g39865	0.000405943	Down
100245404	uncharacterized LOC100245404	0.000406813	Down
100252023	FT-interacting protein 1	0.000408368	Down
100250853	gibberellin-regulated protein 4	0.000408812	Down
100260631	FHA domain-containing protein PS1	0.000420222	Down
100267485	probable pinoresinol-lariciresinol reductase 3	0.000421728	Down
100263523	xyloglucan endotransglucosylase/hydrolase 2	0.00043019	Down
100261741	very-long-chain (3R)-3-hydroxyacyl-CoA dehydratase PASTICCINO 2	0.000430853	Down
100262203	putative receptor-like protein kinase At1g80870	0.000435444	Down
100266479	GDSL esterase/lipase At1g09390	0.000450022	Down
100246940	kinesin-like protein KIN-14L	0.000450718	Down
100266306	rust resistance kinase Lr10-like	0.000462723	Down
100246700	probably inactive leucine-rich repeat receptor-like protein kinase IMK2	0.000463299	Down
100256457	xyloglucan endotransglucosylase/hydrolase 2	0.000467147	Down
100262518	7-deoxyloganetin glucosyltransferase	0.000470399	Down
100241905	myosin-2	0.000475616	Down
100262457	B3 domain-containing protein At3g19184	0.000477415	Down
100244389	transcription termination factor MTEF18, mitochondrial	0.00047798	Down
100852925	uncharacterized LOC100852925	0.000483126	Down
100257984	DNA polymerase alpha subunit B	0.000492525	Down
100248768	anti-sigma-I factor RsgI6	0.000494296	Down
100254174	probable protein phosphatase 2C 14	0.000494983	Down
100254434	peroxidase 24	0.000508156	Down
100260057	homeobox-leucine zipper protein ATHB-15	0.000509905	Down
100262940	EH domain-containing protein 1	0.000510446	Down
100854235	probable LRR receptor-like serine/threonine-protein kinase At3g47570	0.000511719	Down
100244670	65-kDa microtubule-associated protein 3	0.000523617	Down
100247221	indole-3-acetic acid-induced protein ARG7-like	0.000559529	Down
100259588	uncharacterized LOC100259588	0.000561741	Down
100258692	cytochrome P450 90A1	0.000569288	Down
100260721	uncharacterized LOC100260721	0.000571762	Down
100264848	acyl-CoA-binding domain-containing protein 5	0.000575985	Down
100249108	early nodulin-like protein 3	0.000576457	Down
100249003	uncharacterized LOC100249003	0.000615183	Down
100255653	uncharacterized LOC100255653	0.00062706	Down
100247949	scarecrow-like protein 28	0.000632959	Down
100260228	zinc finger CCCH domain-containing protein 53	0.000635347	Down
100251489	phosphatidylinositol 4-phosphate 5-kinase 6	0.00064925	Down
100242817	methylsterol monooxygenase 2-2	0.000649943	Down
100242956	zinc finger CCCH domain-containing protein 62	0.000653633	Down
100252778	lysosomal Pro-X carboxypeptidase	0.000657757	Down
100245763	uncharacterized LOC100245763	0.000670328	Down
100257048	probable serine/threonine-protein kinase pkgA	0.000680969	Down
100253119	deoxyuridine 5'-triphosphate nucleotidohydrolase	0.000689109	Down
104879913	uncharacterized LOC104879913	0.000698576	Down
100261489	uncharacterized protein At1g65710	0.00070246	Down
100267995	non-specific phospholipase C6	0.000717215	Down
100258695	protein NRT1/ PTR FAMILY 2.11	0.000731619	Down
100258246	probable LRR receptor-like serine/threonine-protein kinase At1g63430	0.000736462	Down
100253287	uncharacterized LOC100253287	0.000774287	Down
100262469	auxin-induced protein 6B-like	0.000793713	Down
100250866	protein NUCLEAR FUSION DEFECTIVE 6, chloroplastic/mitochondrial	0.00079598	Down
100245742	WD repeat and HMG-box DNA-binding protein 1	0.000804154	Down
100265575	uncharacterized LOC100265575	0.000810439	Down
100265579	uncharacterized LOC100265579	0.000829466	Down
100247297	L-type lectin-domain containing receptor kinase S.4	0.000849466	Down
100264357	uncharacterized LOC100264357	0.000855666	Down
100254003	24-methylenesterol C-methyltransferase 2	0.000865064	Down
100265493	thylakoid membrane protein TERC, chloroplastic	0.000864885	Down
100248251	endoglucanase 3	0.000868728	Down
100243038	deoxyribodipyrimidine photo-lyase	0.00087252	Down
104878407	serine/arginine repetitive matrix protein 1-like	0.000876787	Down
100241465	uncharacterized LOC100241465	0.000899155	Down
100258091	rop guanine nucleotide exchange factor 5	0.000903886	Down
100261090	systemin receptor SR160	0.000912069	Down
