# Supplementary material for: Transcriptome Analysis and Cell Morphology of Vitis rupestris Cells to Botryosphaeria Dieback Pathogen Diplodia seriata
Source: Genes (Basel). 2021 Jan 27;12(2):179. doi: 10.3390/genes12020179 (PMC7910889; doi:10.3390/genes12020179)
Supplement: Supplementary file 1 [file genes-12-00179-s001.zip › Supplements/Table S5-Differentially expressed transcription factors.xlsx]

## Sheet: TF
Supplementary Table S5 Differentially expressed transcription factors
GeneID	Description	log2Fold	pvalue	qvalue	Diff
100854470	AP2-like ethylene-responsive transcription factor AIL6	-1.5078	8.20695e-06	0.000180865	Down
100852973	AP2-like ethylene-responsive transcription factor AIL6	-1.44523	9.1413e-05	0.00144762	Down
100252316	AP2-like ethylene-responsive transcription factor ANT	-1.69119	5.05043e-09	2.34178e-07	Down
100260200	bZIP transcription factor 53-like	1.78977	1.90169e-05	0.000369872	Up
100244163	ethylene-responsive transcription factor 2	2.68527	1.2196e-13	1.30904e-11	Up
100259767	ethylene-responsive transcription factor 2-like	2.79307	0.00020132	0.00281621	Up
100247763	ethylene-responsive transcription factor 5-like	-2.72121	0.000130887	0.00195352	Down
100248494	ethylene-responsive transcription factor CRF4-like	-2.00098	5.36785e-09	2.46921e-07	Down
100245542	ethylene-responsive transcription factor ERF011-like	3.00353	9.6332e-07	2.71919e-05	Up
100853357	ethylene-responsive transcription factor ERF014-like	-1.06065	0.000184405	0.00262178	Down
100250412	ethylene-responsive transcription factor ERF027	1.79286	3.43321e-05	0.000619261	Up
100264647	ethylene-responsive transcription factor ERF110	2.47141	4.84393e-08	1.79587e-06	Up
100246815	ethylene-responsive transcription factor RAP2-7	1.27928	8.74727e-06	0.000191318	Up
100253375	GATA transcription factor 16	-1.44232	1.84826e-14	2.23177e-12	Down
100256170	GATA transcription factor 16	-1.50788	0.000122915	0.00185364	Down
100258862	GATA transcription factor 2	-3.83045	2.86682e-13	2.83228e-11	Down
100852981	GATA transcription factor 26	1.28732	0.000257872	0.0034894	Up
100262474	GATA transcription factor 5	-1.5917	1.47043e-05	0.000296611	Down
100855171	heat stress transcription factor B-2a	2.01157	3.10603e-28	1.86233e-25	Up
100262842	myb family transcription factor APL	2.35735	0.000108034	0.00167574	Up
100253346	myb family transcription factor PHL11	-3.00709	3.69239e-08	1.40182e-06	Down
100250331	NAC transcription factor 47	2.92805	1.98598e-07	6.60272e-06	Up
100259077	probable transcription factor KAN4	-3.33922	1.0728e-08	4.65182e-07	Down
100250704	probable WRKY transcription factor 14	1.18947	4.23487e-06	0.000100458	Up
100254807	probable WRKY transcription factor 17	1.68734	8.00036e-05	0.00129461	Up
109123048	probable WRKY transcription factor 26	2.12452	0.000159342	0.00231466	Up
100243099	probable WRKY transcription factor 31	1.51891	3.38924e-12	2.63089e-10	Up
100255611	probable WRKY transcription factor 31	1.03955	1.10156e-05	0.000232451	Up
100244564	probable WRKY transcription factor 65	1.06838	1.44729e-05	0.000292696	Up
100250582	probable WRKY transcription factor 65	1.43501	6.60626e-05	0.00109818	Up
100258754	probable WRKY transcription factor 70	-2.73264	1.77339e-06	4.67916e-05	Down
100257231	probable WRKY transcription factor 71	1.24789	9.62438e-09	4.20474e-07	Up
100250047	probable WRKY transcription factor 72	3.37295	7.11325e-19	1.56563e-16	Up
100262076	probable WRKY transcription factor 72	1.12351	0.000796267	0.00894412	Up
100264153	probable WRKY transcription factor 9	2.07484	1.31605e-16	2.26569e-14	Up
100250281	putative transcription factor	-1.53365	8.06985e-07	2.31549e-05	Down
100233135	R2R3 Myb14 transcription factor	3.68926	2.66743e-12	2.12759e-10	Up
100256209	transcription factor AS1	-2.18128	6.8591e-12	5.11871e-10	Down
100251455	transcription factor bHLH87	1.44319	6.24161e-07	1.85203e-05	Up
100250635	transcription factor bHLH93	-1.79537	7.4231e-10	3.94718e-08	Down
100263868	transcription factor DIVARICATA	1.82747	5.04068e-07	1.53498e-05	Up
100259242	transcription factor JUNGBRUNNEN 1	1.67894	2.39346e-07	7.76445e-06	Up
100249286	transcription factor JUNGBRUNNEN 1	1.97394	0.000123354	0.00185865	Up
100253576	transcription factor MYB1R1	-1.58299	1.59669e-08	6.66958e-07	Down
100243528	transcription factor MYB35	3.2193	2.15785e-06	5.53403e-05	Up
100243917	transcription factor TCP8	-1.12865	2.93448e-07	9.30084e-06	Down
100266605	transcription factor TCP8	-1.52126	1.89707e-06	4.98283e-05	Down
100262335	transcription factor TGA2.2	1.74315	2.96341e-10	1.68943e-08	Up
100244051	transcription factor TT2	-1.29993	4.41903e-05	0.000769151	Down
100247259	trihelix transcription factor GT-2	1.05201	1.57774e-05	0.000314969	Up
100247896	trihelix transcription factor GTL1	-1.49549	2.35087e-07	7.65486e-06	Down
100251862	WRKY transcription factor 22	2.50083	1.22774e-09	6.29732e-08	Up
100256849	WRKY transcription factor 22	1.82511	1.39325e-05	0.000283675	Up
