# Supplementary material for: Transcriptome Analysis and Cell Morphology of Vitis rupestris Cells to Botryosphaeria Dieback Pathogen Diplodia seriata
Source: Genes (Basel). 2021 Jan 27;12(2):179. doi: 10.3390/genes12020179 (PMC7910889; doi:10.3390/genes12020179)
Supplement: Supplementary file 1 [file genes-12-00179-s001.zip › Supplements/Table S6-GO enrichment.xlsx]

## Sheet: GO
Supplementary Table S6 GO enrichment
Class	GO_ID	Term	DEGs_In_Term	Correct_P-Value
BP	GO:0006952	defense response	25	9.09288e-11
BP	GO:0055114	oxidation-reduction process	137	3.64488e-07
BP	GO:0009058	biosynthetic process	23	3.64488e-07
BP	GO:0009800	cinnamic acid biosynthetic process	9	2.85779e-06
BP	GO:0006559	L-phenylalanine catabolic process	9	5.44613e-06
BP	GO:0009607	response to biotic stimulus	12	2.19991e-05
BP	GO:0010411	xyloglucan metabolic process	12	2.77406e-05
BP	GO:0042546	cell wall biogenesis	14	5.60898e-05
BP	GO:0006270	DNA replication initiation	12	6.28803e-05
BP	GO:0007018	microtubule-based movement	12	0.000264184
BP	GO:0005975	carbohydrate metabolic process	34	0.00102013
BP	GO:0009664	plant-type cell wall organization	14	0.00102013
BP	GO:0006306	DNA methylation	13	0.00174215
BP	GO:0006275	regulation of DNA replication	12	0.00174215
BP	GO:0071555	cell wall organization	24	0.00227306
BP	GO:0051567	histone H3-K9 methylation	13	0.00302731
BP	GO:0006810	transport	23	0.00371734
BP	GO:0006468	protein phosphorylation	52	0.0304876
BP	GO:0010389	regulation of G2/M transition of mitotic cell cycle	7	0.0373802
BP	GO:0009805	coumarin biosynthetic process	6	0.0373802
BP	GO:0008152	metabolic process	115	0.0384626
BP	GO:0008283	cell proliferation	11	0.0384626
BP	GO:0010075	regulation of meristem growth	12	0.0402534
BP	GO:0043086	negative regulation of catalytic activity	10	0.0402534
BP	GO:0000911	cytokinesis by cell plate formation	11	0.0671611
BP	GO:0009698	phenylpropanoid metabolic process	5	0.0702468
BP	GO:0045490	pectin catabolic process	10	0.0723984
BP	GO:0006268	DNA unwinding involved in DNA replication	3	0.112671
BP	GO:0009832	plant-type cell wall biogenesis	8	0.13216
BP	GO:0009690	cytokinin metabolic process	4	0.146962
BP	GO:0006598	polyamine catabolic process	5	0.147226
BP	GO:0009611	response to wounding	9	0.16013
BP	GO:0046183	L-idonate catabolic process	2	0.185166
BP	GO:0046323	glucose import	2	0.185166
BP	GO:0048359	mucilage metabolic process involved in seed coat development	2	0.185166
BP	GO:0051258	protein polymerization	5	0.210069
BP	GO:0018108	peptidyl-tyrosine phosphorylation	10	0.226849
BP	GO:0042545	cell wall modification	9	0.247779
BP	GO:0007017	microtubule-based process	6	0.254955
BP	GO:0016310	phosphorylation	33	0.34157
BP	GO:0042127	regulation of cell proliferation	4	0.366518
BP	GO:0042398	cellular modified amino acid biosynthetic process	4	0.366518
BP	GO:0000226	microtubule cytoskeleton organization	7	0.370932
BP	GO:0009423	chorismate biosynthetic process	2	0.407794
BP	GO:0009823	cytokinin catabolic process	2	0.407794
BP	GO:0015937	coenzyme A biosynthetic process	2	0.407794
BP	GO:0016998	cell wall macromolecule catabolic process	4	0.418677
BP	GO:0009825	multidimensional cell growth	7	0.42717
BP	GO:0009963	positive regulation of flavonoid biosynthetic process	4	0.493451
BP	GO:0030245	cellulose catabolic process	4	0.493451
BP	GO:0009723	response to ethylene	7	0.508728
BP	GO:0048767	root hair elongation	8	0.544059
BP	GO:0009932	cell tip growth	6	0.544059
BP	GO:0010224	response to UV-B	5	0.544059
BP	GO:0040007	growth	3	0.544059
BP	GO:0045332	phospholipid translocation	3	0.544059
BP	GO:0046856	phosphatidylinositol dephosphorylation	3	0.544059
BP	GO:0007094	mitotic spindle assembly checkpoint	2	0.583925
BP	GO:0009615	response to virus	2	0.583925
BP	GO:0009649	entrainment of circadian clock	2	0.583925
BP	GO:0010189	vitamin E biosynthetic process	2	0.583925
BP	GO:0019310	inositol catabolic process	2	0.583925
BP	GO:0030048	actin filament-based movement	4	0.586488
BP	GO:0051645	Golgi localization	3	0.62102
BP	GO:0051646	mitochondrion localization	3	0.62102
BP	GO:0060151	peroxisome localization	3	0.62102
BP	GO:0071229	cellular response to acid	4	0.661124
BP	GO:1901701	cellular response to oxygen-containing compound	4	0.771803
BP	GO:0009399	nitrogen fixation	2	0.831939
BP	GO:0009694	jasmonic acid metabolic process	2	0.831939
BP	GO:0006342	chromatin silencing	6	0.841867
BP	GO:0006569	tryptophan catabolic process	4	0.841867
BP	GO:0008356	asymmetric cell division	3	0.841867
BP	GO:0009809	lignin biosynthetic process	3	0.841867
BP	GO:0010119	regulation of stomatal movement	3	0.841867
BP	GO:0010215	cellulose microfibril organization	3	0.841867
BP	GO:0016458	gene silencing	3	0.841867
BP	GO:0030243	cellulose metabolic process	3	0.841867
BP	GO:0046274	lignin catabolic process	8	0.842018
BP	GO:0007267	cell-cell signaling	4	0.882165
BP	GO:0016572	histone phosphorylation	4	0.882165
BP	GO:0000271	polysaccharide biosynthetic process	5	0.889705
BP	GO:0009827	plant-type cell wall modification	5	0.889705
BP	GO:0000186	activation of MAPKK activity	5	0.9418
BP	GO:0010583	response to cyclopentenone	5	0.9418
BP	GO:0015706	nitrate transport	5	0.9418
BP	GO:0051726	regulation of cell cycle	5	0.9418
BP	GO:0006084	acetyl-CoA metabolic process	4	0.9418
BP	GO:0006865	amino acid transport	4	0.9418
BP	GO:0008361	regulation of cell size	4	0.9418
BP	GO:0010051	xylem and phloem pattern formation	4	0.9418
BP	GO:0071310	cellular response to organic substance	4	0.9418
BP	GO:0010951	negative regulation of endopeptidase activity	3	0.9418
BP	GO:0048451	petal formation	3	0.9418
BP	GO:0048453	sepal formation	3	0.9418
BP	GO:0006542	glutamine biosynthetic process	2	0.9418
BP	GO:0010223	secondary shoot formation	2	0.9418
BP	GO:0097502	mannosylation	2	0.9418
BP	GO:1902047	polyamine transmembrane transport	2	0.9418
BP	GO:0001561	fatty acid alpha-oxidation	1	0.9418
BP	GO:0006595	polyamine metabolic process	1	0.9418
BP	GO:0007112	male meiosis cytokinesis	1	0.9418
BP	GO:0009830	cell wall modification involved in abscission	1	0.9418
BP	GO:0009864	induced systemic resistance, jasmonic acid mediated signaling pathway	1	0.9418
BP	GO:0009964	negative regulation of flavonoid biosynthetic process	1	0.9418
BP	GO:0010046	response to mycotoxin	1	0.9418
BP	GO:0010163	high-affinity potassium ion import	1	0.9418
BP	GO:0010192	mucilage biosynthetic process	1	0.9418
BP	GO:0010245	radial microtubular system formation	1	0.9418
BP	GO:0019567	arabinose biosynthetic process	1	0.9418
BP	GO:0032928	regulation of superoxide anion generation	1	0.9418
BP	GO:0033385	geranylgeranyl diphosphate metabolic process	1	0.9418
BP	GO:0033521	phytyl diphosphate biosynthetic process	1	0.9418
BP	GO:0035269	protein O-linked mannosylation	1	0.9418
BP	GO:0035428	hexose transmembrane transport	1	0.9418
BP	GO:0044802	single-organism membrane organization	1	0.9418
BP	GO:0045493	xylan catabolic process	1	0.9418
BP	GO:0048263	determination of dorsal identity	1	0.9418
BP	GO:0048457	floral whorl morphogenesis	1	0.9418
BP	GO:0048482	ovule morphogenesis	1	0.9418
BP	GO:0051156	glucose 6-phosphate metabolic process	1	0.9418
BP	GO:0080001	mucilage extrusion from seed coat	1	0.9418
BP	GO:0080006	internode patterning	1	0.9418
BP	GO:0080060	integument development	1	0.9418
BP	GO:0090410	malonate catabolic process	1	0.9418
BP	GO:0097054	L-glutamate biosynthetic process	1	0.9418
BP	GO:1900056	negative regulation of leaf senescence	1	0.9418
BP	GO:1901617	organic hydroxy compound biosynthetic process	1	0.9418
BP	GO:2000030	regulation of response to red or far red light	1	0.9418
BP	GO:2001142	nicotinate transport	1	0.9418
BP	GO:2001143	N-methylnicotinate transport	1	0.9418
BP	GO:0006355	regulation of transcription, DNA-templated	36	1
BP	GO:0006508	proteolysis	23	1
BP	GO:0055085	transmembrane transport	15	1
BP	GO:0032259	methylation	11	1
BP	GO:0044699	single-organism process	11	1
BP	GO:0006351	transcription, DNA-templated	10	1
BP	GO:0009987	cellular process	10	1
BP	GO:0016567	protein ubiquitination	10	1
BP	GO:0042744	hydrogen peroxide catabolic process	10	1
BP	GO:0009651	response to salt stress	9	1
BP	GO:0009909	regulation of flower development	9	1
BP	GO:0006629	lipid metabolic process	8	1
BP	GO:0006950	response to stress	8	1
BP	GO:0044763	single-organism cellular process	8	1
BP	GO:0006612	protein targeting to membrane	7	1
BP	GO:0006979	response to oxidative stress	7	1
BP	GO:0010363	regulation of plant-type hypersensitive response	7	1
BP	GO:0050794	regulation of cellular process	7	1
BP	GO:0006096	glycolysis	6	1
BP	GO:0007165	signal transduction	6	1
BP	GO:0009627	systemic acquired resistance	6	1
BP	GO:0016311	dephosphorylation	6	1
BP	GO:0000394	RNA splicing, via endonucleolytic cleavage and ligation	5	1
BP	GO:0006094	gluconeogenesis	5	1
BP	GO:0006281	DNA repair	5	1
BP	GO:0006816	calcium ion transport	5	1
BP	GO:0007030	Golgi organization	5	1
BP	GO:0009073	aromatic amino acid family biosynthetic process	5	1
BP	GO:0009086	methionine biosynthetic process	5	1
BP	GO:0009555	pollen development	5	1
BP	GO:0009695	jasmonic acid biosynthetic process	5	1
BP	GO:0009737	response to abscisic acid	5	1
BP	GO:0009860	pollen tube growth	5	1
BP	GO:0010014	meristem initiation	5	1
BP	GO:0016126	sterol biosynthetic process	5	1
BP	GO:0030001	metal ion transport	5	1
BP	GO:0042742	defense response to bacterium	5	1
BP	GO:0043481	anthocyanin accumulation in tissues in response to UV light	5	1
BP	GO:0044710	single-organism metabolic process	5	1
BP	GO:0050832	defense response to fungus	5	1
BP	GO:0000023	maltose metabolic process	4	1
BP	GO:0000165	MAPK cascade	4	1
BP	GO:0006032	chitin catabolic process	4	1
BP	GO:0006470	protein dephosphorylation	4	1
BP	GO:0006499	N-terminal protein myristoylation	4	1
BP	GO:0006886	intracellular protein transport	4	1
BP	GO:0007010	cytoskeleton organization	4	1
BP	GO:0007264	small GTPase mediated signal transduction	4	1
BP	GO:0007389	pattern specification process	4	1
BP	GO:0009407	toxin catabolic process	4	1
BP	GO:0009408	response to heat	4	1
BP	GO:0009414	response to water deprivation	4	1
BP	GO:0009628	response to abiotic stimulus	4	1
BP	GO:0009684	indoleacetic acid biosynthetic process	4	1
BP	GO:0009734	auxin-activated signaling pathway	4	1
BP	GO:0009855	determination of bilateral symmetry	4	1
BP	GO:0009867	jasmonic acid mediated signaling pathway	4	1
BP	GO:0009926	auxin polar transport	4	1
BP	GO:0010090	trichome morphogenesis	4	1
BP	GO:0010167	response to nitrate	4	1
BP	GO:0010200	response to chitin	4	1
BP	GO:0010413	glucuronoxylan metabolic process	4	1
BP	GO:0010498	proteasomal protein catabolic process	4	1
BP	GO:0016132	brassinosteroid biosynthetic process	4	1
BP	GO:0016192	vesicle-mediated transport	4	1
BP	GO:0019252	starch biosynthetic process	4	1
BP	GO:0019344	cysteine biosynthetic process	4	1
BP	GO:0030244	cellulose biosynthetic process	4	1
BP	GO:0030968	endoplasmic reticulum unfolded protein response	4	1
BP	GO:0034976	response to endoplasmic reticulum stress	4	1
BP	GO:0035556	intracellular signal transduction	4	1
BP	GO:0044260	cellular macromolecule metabolic process	4	1
BP	GO:0045454	cell redox homeostasis	4	1
BP	GO:0045492	xylan biosynthetic process	4	1
BP	GO:0045892	negative regulation of transcription, DNA-templated	4	1
BP	GO:0046686	response to cadmium ion	4	1
BP	GO:0046777	protein autophosphorylation	4	1
BP	GO:0048449	floral organ formation	4	1
BP	GO:0048544	recognition of pollen	4	1
BP	GO:0048765	root hair cell differentiation	4	1
BP	GO:0050789	regulation of biological process	4	1
BP	GO:0051788	response to misfolded protein	4	1
BP	GO:0000724	double-strand break repair via homologous recombination	3	1
BP	GO:0003333	amino acid transmembrane transport	3	1
BP	GO:0005992	trehalose biosynthetic process	3	1
BP	GO:0006007	glucose catabolic process	3	1
BP	GO:0006346	methylation-dependent chromatin silencing	3	1
BP	GO:0006486	protein glycosylation	3	1
BP	GO:0006487	protein N-linked glycosylation	3	1
BP	GO:0006633	fatty acid biosynthetic process	3	1
BP	GO:0006635	fatty acid beta-oxidation	3	1
BP	GO:0006826	iron ion transport	3	1
BP	GO:0006855	drug transmembrane transport	3	1
BP	GO:0007020	microtubule nucleation	3	1
BP	GO:0007275	multicellular organismal development	3	1
BP	GO:0009620	response to fungus	3	1
BP	GO:0009697	salicylic acid biosynthetic process	3	1
BP	GO:0009718	anthocyanin-containing compound biosynthetic process	3	1
BP	GO:0009725	response to hormone	3	1
BP	GO:0009733	response to auxin	3	1
BP	GO:0009738	abscisic acid-activated signaling pathway	3	1
BP	GO:0009744	response to sucrose	3	1
BP	GO:0009750	response to fructose	3	1
BP	GO:0009863	salicylic acid mediated signaling pathway	3	1
BP	GO:0009944	polarity specification of adaxial/abaxial axis	3	1
BP	GO:0009965	leaf morphogenesis	3	1
BP	GO:0010089	xylem development	3	1
BP	GO:0015824	proline transport	3	1
BP	GO:0015996	chlorophyll catabolic process	3	1
BP	GO:0016042	lipid catabolic process	3	1
BP	GO:0019288	isopentenyl diphosphate biosynthetic process, methylerythritol 4-phosphate pathway	3	1
BP	GO:0019745	pentacyclic triterpenoid biosynthetic process	3	1
BP	GO:0019761	glucosinolate biosynthetic process	3	1
BP	GO:0031047	gene silencing by RNA	3	1
BP	GO:0031048	chromatin silencing by small RNA	3	1
BP	GO:0031348	negative regulation of defense response	3	1
BP	GO:0042023	DNA endoreduplication	3	1
BP	GO:0042538	hyperosmotic salinity response	3	1
BP	GO:0043085	positive regulation of catalytic activity	3	1
BP	GO:0043248	proteasome assembly	3	1
BP	GO:0043547	positive regulation of GTPase activity	3	1
BP	GO:0044238	primary metabolic process	3	1
BP	GO:0048653	anther development	3	1
BP	GO:0050896	response to stimulus	3	1
BP	GO:0051225	spindle assembly	3	1
BP	GO:0061025	membrane fusion	3	1
BP	GO:0071805	potassium ion transmembrane transport	3	1
BP	GO:0090305	nucleic acid phosphodiester bond hydrolysis	3	1
BP	GO:1901700	response to oxygen-containing compound	3	1
BP	GO:0000278	mitotic cell cycle	2	1
BP	GO:0001101	response to acid	2	1
BP	GO:0002679	respiratory burst involved in defense response	2	1
BP	GO:0006098	pentose-phosphate shunt	2	1
BP	GO:0006260	DNA replication	2	1
BP	GO:0006261	DNA-dependent DNA replication	2	1
BP	GO:0006396	RNA processing	2	1
BP	GO:0006412	translation	2	1
BP	GO:0006457	protein folding	2	1
BP	GO:0006623	protein targeting to vacuole	2	1
BP	GO:0006636	unsaturated fatty acid biosynthetic process	2	1
BP	GO:0006754	ATP biosynthetic process	2	1
BP	GO:0006833	water transport	2	1
BP	GO:0006857	oligopeptide transport	2	1
BP	GO:0006869	lipid transport	2	1
BP	GO:0007062	sister chromatid cohesion	2	1
BP	GO:0007155	cell adhesion	2	1
BP	GO:0008219	cell death	2	1
BP	GO:0009094	L-phenylalanine biosynthetic process	2	1
BP	GO:0009266	response to temperature stimulus	2	1
BP	GO:0009560	embryo sac egg cell differentiation	2	1
BP	GO:0009616	virus induced gene silencing	2	1
BP	GO:0009617	response to bacterium	2	1
BP	GO:0009644	response to high light intensity	2	1
BP	GO:0009653	anatomical structure morphogenesis	2	1
BP	GO:0009693	ethylene biosynthetic process	2	1
BP	GO:0009735	response to cytokinin	2	1
BP	GO:0009742	brassinosteroid mediated signaling pathway	2	1
BP	GO:0009753	response to jasmonic acid	2	1
BP	GO:0009755	hormone-mediated signaling pathway	2	1
BP	GO:0009793	embryo development ending in seed dormancy	2	1
BP	GO:0009813	flavonoid biosynthetic process	2	1
BP	GO:0009862	systemic acquired resistance, salicylic acid mediated signaling pathway	2	1
BP	GO:0010015	root morphogenesis	2	1
BP	GO:0010073	meristem maintenance	2	1
BP	GO:0010103	stomatal complex morphogenesis	2	1
BP	GO:0010106	cellular response to iron ion starvation	2	1
BP	GO:0010182	sugar mediated signaling pathway	2	1
BP	GO:0010228	vegetative to reproductive phase transition of meristem	2	1
BP	GO:0010267	production of ta-siRNAs involved in RNA interference	2	1
BP	GO:0010305	leaf vascular tissue pattern formation	2	1
BP	GO:0010310	regulation of hydrogen peroxide metabolic process	2	1
BP	GO:0010359	regulation of anion channel activity	2	1
BP	GO:0010584	pollen exine formation	2	1
BP	GO:0010817	regulation of hormone levels	2	1
BP	GO:0015716	organic phosphonate transport	2	1
BP	GO:0015748	organophosphate ester transport	2	1
BP	GO:0015979	photosynthesis	2	1
BP	GO:0015992	proton transport	2	1
BP	GO:0016117	carotenoid biosynthetic process	2	1
BP	GO:0019722	calcium-mediated signaling	2	1
BP	GO:0031347	regulation of defense response	2	1
BP	GO:0035196	production of miRNAs involved in gene silencing by miRNA	2	1
BP	GO:0042542	response to hydrogen peroxide	2	1
BP	GO:0043069	negative regulation of programmed cell death	2	1
BP	GO:0043090	amino acid import	2	1
BP	GO:0043161	proteasome-mediated ubiquitin-dependent protein catabolic process	2	1
BP	GO:0044036	cell wall macromolecule metabolic process	2	1
BP	GO:0044237	cellular metabolic process	2	1
BP	GO:0044711	single-organism biosynthetic process	2	1
BP	GO:0045010	actin nucleation	2	1
BP	GO:0045489	pectin biosynthetic process	2	1
BP	GO:0045491	xylan metabolic process	2	1
BP	GO:0045893	positive regulation of transcription, DNA-templated	2	1
BP	GO:0046470	phosphatidylcholine metabolic process	2	1
BP	GO:0048193	Golgi vesicle transport	2	1
BP	GO:0048366	leaf development	2	1
BP	GO:0048438	floral whorl development	2	1
BP	GO:0048439	flower morphogenesis	2	1
BP	GO:0048443	stamen development	2	1
BP	GO:0048481	ovule development	2	1
BP	GO:0048513	organ development	2	1
BP	GO:0048519	negative regulation of biological process	2	1
BP	GO:0048589	developmental growth	2	1
BP	GO:0048827	phyllome development	2	1
BP	GO:0051301	cell division	2	1
BP	GO:0051302	regulation of cell division	2	1
BP	GO:0051510	regulation of unidimensional cell growth	2	1
BP	GO:0051716	cellular response to stimulus	2	1
BP	GO:0071897	DNA biosynthetic process	2	1
BP	GO:0098542	defense response to other organism	2	1
BP	GO:1901576	organic substance biosynthetic process	2	1
BP	GO:1902589	single-organism organelle organization	2	1
BP	GO:1902600	hydrogen ion transmembrane transport	2	1
BP	GO:0000041	transition metal ion transport	1	1
BP	GO:0000079	regulation of cyclin-dependent protein serine/threonine kinase activity	1	1
BP	GO:0000082	G1/S transition of mitotic cell cycle	1	1
BP	GO:0000272	polysaccharide catabolic process	1	1
BP	GO:0000280	nuclear division	1	1
BP	GO:0000303	response to superoxide	1	1
BP	GO:0000712	resolution of meiotic recombination intermediates	1	1
BP	GO:0000719	photoreactive repair	1	1
BP	GO:0000910	cytokinesis	1	1
BP	GO:0000914	phragmoplast assembly	1	1
BP	GO:0001172	transcription, RNA-templated	1	1
BP	GO:0001666	response to hypoxia	1	1
BP	GO:0001676	long-chain fatty acid metabolic process	1	1
BP	GO:0001678	cellular glucose homeostasis	1	1
BP	GO:0002213	defense response to insect	1	1
BP	GO:0002237	response to molecule of bacterial origin	1	1
BP	GO:0002376	immune system process	1	1
BP	GO:0005976	polysaccharide metabolic process	1	1
BP	GO:0005982	starch metabolic process	1	1
BP	GO:0005985	sucrose metabolic process	1	1
BP	GO:0005986	sucrose biosynthetic process	1	1
BP	GO:0006002	fructose 6-phosphate metabolic process	1	1
BP	GO:0006006	glucose metabolic process	1	1
BP	GO:0006012	galactose metabolic process	1	1
BP	GO:0006066	alcohol metabolic process	1	1
BP	GO:0006075	(1->3)-beta-D-glucan biosynthetic process	1	1
BP	GO:0006085	acetyl-CoA biosynthetic process	1	1
BP	GO:0006103	2-oxoglutarate metabolic process	1	1
BP	GO:0006108	malate metabolic process	1	1
BP	GO:0006163	purine nucleotide metabolic process	1	1
BP	GO:0006212	uracil catabolic process	1	1
BP	GO:0006259	DNA metabolic process	1	1
BP	GO:0006269	DNA replication, synthesis of RNA primer	1	1
BP	GO:0006290	pyrimidine dimer repair	1	1
BP	GO:0006298	mismatch repair	1	1
BP	GO:0006301	postreplication repair	1	1
BP	GO:0006308	DNA catabolic process	1	1
BP	GO:0006310	DNA recombination	1	1
BP	GO:0006338	chromatin remodeling	1	1
BP	GO:0006364	rRNA processing	1	1
BP	GO:0006413	translational initiation	1	1
BP	GO:0006415	translational termination	1	1
BP	GO:0006464	cellular protein modification process	1	1
BP	GO:0006511	ubiquitin-dependent protein catabolic process	1	1
BP	GO:0006520	cellular amino acid metabolic process	1	1
BP	GO:0006529	asparagine biosynthetic process	1	1
BP	GO:0006531	aspartate metabolic process	1	1
BP	GO:0006536	glutamate metabolic process	1	1
BP	GO:0006537	glutamate biosynthetic process	1	1
BP	GO:0006541	glutamine metabolic process	1	1
BP	GO:0006546	glycine catabolic process	1	1
BP	GO:0006556	S-adenosylmethionine biosynthetic process	1	1
BP	GO:0006561	proline biosynthetic process	1	1
BP	GO:0006572	tyrosine catabolic process	1	1
BP	GO:0006605	protein targeting	1	1
BP	GO:0006631	fatty acid metabolic process	1	1
BP	GO:0006659	phosphatidylserine biosynthetic process	1	1
BP	GO:0006680	glucosylceramide catabolic process	1	1
BP	GO:0006694	steroid biosynthetic process	1	1
BP	GO:0006730	one-carbon metabolic process	1	1
BP	GO:0006741	NADP biosynthetic process	1	1
BP	GO:0006744	ubiquinone biosynthetic process	1	1
BP	GO:0006749	glutathione metabolic process	1	1
BP	GO:0006750	glutathione biosynthetic process	1	1
BP	GO:0006766	vitamin metabolic process	1	1
BP	GO:0006777	Mo-molybdopterin cofactor biosynthetic process	1	1
BP	GO:0006817	phosphate ion transport	1	1
BP	GO:0006820	anion transport	1	1
BP	GO:0006821	chloride transport	1	1
BP	GO:0006839	mitochondrial transport	1	1
BP	GO:0006862	nucleotide transport	1	1
BP	GO:0006878	cellular copper ion homeostasis	1	1
BP	GO:0006879	cellular iron ion homeostasis	1	1
BP	GO:0006882	cellular zinc ion homeostasis	1	1
BP	GO:0006885	regulation of pH	1	1
BP	GO:0006887	exocytosis	1	1
BP	GO:0006888	ER to Golgi vesicle-mediated transport	1	1
BP	GO:0006897	endocytosis	1	1
BP	GO:0006913	nucleocytoplasmic transport	1	1
BP	GO:0006949	syncytium formation	1	1
BP	GO:0006972	hyperosmotic response	1	1
BP	GO:0006995	cellular response to nitrogen starvation	1	1
BP	GO:0007015	actin filament organization	1	1
BP	GO:0007033	vacuole organization	1	1
BP	GO:0007034	vacuolar transport	1	1
BP	GO:0007126	meiotic nuclear division	1	1
BP	GO:0007129	synapsis	1	1
BP	GO:0007131	reciprocal meiotic recombination	1	1
BP	GO:0007140	male meiosis	1	1
BP	GO:0007143	female meiosis	1	1
BP	GO:0007231	osmosensory signaling pathway	1	1
BP	GO:0007276	gamete generation	1	1
BP	GO:0008202	steroid metabolic process	1	1
BP	GO:0008284	positive regulation of cell proliferation	1	1
BP	GO:0008299	isoprenoid biosynthetic process	1	1
BP	GO:0008643	carbohydrate transport	1	1
BP	GO:0008654	phospholipid biosynthetic process	1	1
BP	GO:0009052	pentose-phosphate shunt, non-oxidative branch	1	1
BP	GO:0009063	cellular amino acid catabolic process	1	1
BP	GO:0009072	aromatic amino acid family metabolic process	1	1
BP	GO:0009106	lipoate metabolic process	1	1
BP	GO:0009108	coenzyme biosynthetic process	1	1
BP	GO:0009165	nucleotide biosynthetic process	1	1
BP	GO:0009220	pyrimidine ribonucleotide biosynthetic process	1	1
BP	GO:0009308	amine metabolic process	1	1
BP	GO:0009405	pathogenesis	1	1
BP	GO:0009409	response to cold	1	1
BP	GO:0009451	RNA modification	1	1
BP	GO:0009558	embryo sac cellularization	1	1
BP	GO:0009595	detection of biotic stimulus	1	1
BP	GO:0009610	response to symbiotic fungus	1	1
BP	GO:0009612	response to mechanical stimulus	1	1
BP	GO:0009624	response to nematode	1	1
BP	GO:0009640	photomorphogenesis	1	1
BP	GO:0009641	shade avoidance	1	1
BP	GO:0009646	response to absence of light	1	1
BP	GO:0009647	skotomorphogenesis	1	1
BP	GO:0009650	UV protection	1	1
BP	GO:0009686	gibberellin biosynthetic process	1	1
BP	GO:0009688	abscisic acid biosynthetic process	1	1
BP	GO:0009699	phenylpropanoid biosynthetic process	1	1
BP	GO:0009719	response to endogenous stimulus	1	1
BP	GO:0009740	gibberellic acid mediated signaling pathway	1	1
BP	GO:0009741	response to brassinosteroid	1	1
BP	GO:0009767	photosynthetic electron transport chain	1	1
BP	GO:0009788	negative regulation of abscisic acid-activated signaling pathway	1	1
BP	GO:0009790	embryo development	1	1
BP	GO:0009808	lignin metabolic process	1	1
BP	GO:0009814	defense response, incompatible interaction	1	1
BP	GO:0009845	seed germination	1	1
BP	GO:0009853	photorespiration	1	1
BP	GO:0009887	organ morphogenesis	1	1
BP	GO:0009902	chloroplast relocation	1	1
BP	GO:0009908	flower development	1	1
BP	GO:0009911	positive regulation of flower development	1	1
BP	GO:0009956	radial pattern formation	1	1
BP	GO:0010025	wax biosynthetic process	1	1
BP	GO:0010027	thylakoid membrane organization	1	1
BP	GO:0010033	response to organic substance	1	1
BP	GO:0010047	fruit dehiscence	1	1
BP	GO:0010048	vernalization response	1	1
BP	GO:0010050	vegetative phase change	1	1
BP	GO:0010067	procambium histogenesis	1	1
BP	GO:0010076	maintenance of floral meristem identity	1	1
BP	GO:0010077	maintenance of inflorescence meristem identity	1	1
BP	GO:0010082	regulation of root meristem growth	1	1
BP	GO:0010087	phloem or xylem histogenesis	1	1
BP	GO:0010100	negative regulation of photomorphogenesis	1	1
BP	GO:0010117	photoprotection	1	1
BP	GO:0010120	camalexin biosynthetic process	1	1
BP	GO:0010150	leaf senescence	1	1
BP	GO:0010154	fruit development	1	1
BP	GO:0010155	regulation of proton transport	1	1
BP	GO:0010158	abaxial cell fate specification	1	1
BP	GO:0010162	seed dormancy process	1	1
BP	GO:0010207	photosystem II assembly	1	1
BP	GO:0010236	plastoquinone biosynthetic process	1	1
BP	GO:0010252	auxin homeostasis	1	1
BP	GO:0010264	myo-inositol hexakisphosphate biosynthetic process	1	1
BP	GO:0010332	response to gamma radiation	1	1
BP	GO:0010338	leaf formation	1	1
BP	GO:0010388	cullin deneddylation	1	1
BP	GO:0010468	regulation of gene expression	1	1
BP	GO:0010493	Lewis a epitope biosynthetic process	1	1
BP	GO:0010540	basipetal auxin transport	1	1
BP	GO:0010564	regulation of cell cycle process	1	1
BP	GO:0010588	cotyledon vascular tissue pattern formation	1	1
BP	GO:0015031	protein transport	1	1
BP	GO:0015696	ammonium transport	1	1
BP	GO:0015698	inorganic anion transport	1	1
BP	GO:0015780	nucleotide-sugar transport	1	1
BP	GO:0015802	basic amino acid transport	1	1
BP	GO:0015812	gamma-aminobutyric acid transport	1	1
BP	GO:0015936	coenzyme A metabolic process	1	1
BP	GO:0015991	ATP hydrolysis coupled proton transport	1	1
BP	GO:0015995	chlorophyll biosynthetic process	1	1
BP	GO:0016043	cellular component organization	1	1
BP	GO:0016049	cell growth	1	1
BP	GO:0016114	terpenoid biosynthetic process	1	1
BP	GO:0016122	xanthophyll metabolic process	1	1
BP	GO:0016444	somatic cell DNA recombination	1	1
BP	GO:0016482	cytoplasmic transport	1	1
BP	GO:0016556	mRNA modification	1	1
BP	GO:0016569	covalent chromatin modification	1	1
BP	GO:0016570	histone modification	1	1
BP	GO:0016579	protein deubiquitination	1	1
BP	GO:0016926	protein desumoylation	1	1
BP	GO:0019253	reductive pentose-phosphate cycle	1	1
BP	GO:0019287	isopentenyl diphosphate biosynthetic process, mevalonate pathway	1	1
BP	GO:0019375	galactolipid biosynthetic process	1	1
BP	GO:0019432	triglyceride biosynthetic process	1	1
BP	GO:0019438	aromatic compound biosynthetic process	1	1
BP	GO:0019500	cyanide catabolic process	1	1
BP	GO:0019538	protein metabolic process	1	1
BP	GO:0019674	NAD metabolic process	1	1
BP	GO:0019676	ammonia assimilation cycle	1	1
BP	GO:0019682	glyceraldehyde-3-phosphate metabolic process	1	1
BP	GO:0019684	photosynthesis, light reaction	1	1
BP	GO:0019748	secondary metabolic process	1	1
BP	GO:0019953	sexual reproduction	1	1
BP	GO:0022904	respiratory electron transport chain	1	1
BP	GO:0030003	cellular cation homeostasis	1	1
BP	GO:0030148	sphingolipid biosynthetic process	1	1
BP	GO:0030163	protein catabolic process	1	1
BP	GO:0030301	cholesterol transport	1	1
BP	GO:0031323	regulation of cellular metabolic process	1	1
BP	GO:0031640	killing of cells of other organism	1	1
BP	GO:0032204	regulation of telomere maintenance	1	1
BP	GO:0032456	endocytic recycling	1	1
BP	GO:0032504	multicellular organism reproduction	1	1
BP	GO:0032787	monocarboxylic acid metabolic process	1	1
BP	GO:0032875	regulation of DNA endoreduplication	1	1
BP	GO:0032876	negative regulation of DNA endoreduplication	1	1
BP	GO:0032880	regulation of protein localization	1	1
BP	GO:0032957	inositol trisphosphate metabolic process	1	1
BP	GO:0033500	carbohydrate homeostasis	1	1
BP	GO:0033554	cellular response to stress	1	1
BP	GO:0034219	carbohydrate transmembrane transport	1	1
BP	GO:0034645	cellular macromolecule biosynthetic process	1	1
BP	GO:0034660	ncRNA metabolic process	1	1
BP	GO:0034968	histone lysine methylation	1	1
BP	GO:0035304	regulation of protein dephosphorylation	1	1
BP	GO:0035335	peptidyl-tyrosine dephosphorylation	1	1
BP	GO:0035349	coenzyme A transmembrane transport	1	1
BP	GO:0035434	copper ion transmembrane transport	1	1
BP	GO:0036092	phosphatidylinositol-3-phosphate biosynthetic process	1	1
BP	GO:0040029	regulation of gene expression, epigenetic	1	1
BP	GO:0042138	meiotic DNA double-strand break formation	1	1
BP	GO:0042221	response to chemical	1	1
BP	GO:0042793	transcription from plastid promoter	1	1
BP	GO:0043067	regulation of programmed cell death	1	1
BP	GO:0043247	telomere maintenance in response to DNA damage	1	1
BP	GO:0043255	regulation of carbohydrate biosynthetic process	1	1
BP	GO:0043269	regulation of ion transport	1	1
BP	GO:0043623	cellular protein complex assembly	1	1
BP	GO:0043900	regulation of multi-organism process	1	1
BP	GO:0044030	regulation of DNA methylation	1	1
BP	GO:0044085	cellular component biogenesis	1	1
BP	GO:0044249	cellular biosynthetic process	1	1
BP	GO:0044262	cellular carbohydrate metabolic process	1	1
BP	GO:0044723	single-organism carbohydrate metabolic process	1	1
BP	GO:0044765	single-organism transport	1	1
BP	GO:0045087	innate immune response	1	1
BP	GO:0045088	regulation of innate immune response	1	1
BP	GO:0045333	cellular respiration	1	1
BP	GO:0046080	dUTP metabolic process	1	1
BP	GO:0046283	anthocyanin-containing compound metabolic process	1	1
BP	GO:0046482	para-aminobenzoic acid metabolic process	1	1
BP	GO:0046520	sphingoid biosynthetic process	1	1
BP	GO:0046621	negative regulation of organ growth	1	1
BP	GO:0046685	response to arsenic-containing substance	1	1
BP	GO:0046835	carbohydrate phosphorylation	1	1
BP	GO:0046854	phosphatidylinositol phosphorylation	1	1
BP	GO:0046855	inositol phosphate dephosphorylation	1	1
BP	GO:0046907	intracellular transport	1	1
BP	GO:0046916	cellular transition metal ion homeostasis	1	1
BP	GO:0046939	nucleotide phosphorylation	1	1
BP	GO:0048268	clathrin coat assembly	1	1
BP	GO:0048316	seed development	1	1
BP	GO:0048317	seed morphogenesis	1	1
BP	GO:0048367	shoot system development	1	1
BP	GO:0048441	petal development	1	1
BP	GO:0048573	photoperiodism, flowering	1	1
BP	GO:0048645	organ formation	1	1
BP	GO:0048657	anther wall tapetum cell differentiation	1	1
BP	GO:0048856	anatomical structure development	1	1
BP	GO:0050665	hydrogen peroxide biosynthetic process	1	1
BP	GO:0050829	defense response to Gram-negative bacterium	1	1
BP	GO:0050830	defense response to Gram-positive bacterium	1	1
BP	GO:0051049	regulation of transport	1	1
BP	GO:0051186	cofactor metabolic process	1	1
BP	GO:0051260	protein homooligomerization	1	1
BP	GO:0051410	detoxification of nitrogen compound	1	1
BP	GO:0052033	pathogen-associated molecular pattern dependent induction by symbiont of host innate immune response	1	1
BP	GO:0052542	defense response by callose deposition	1	1
BP	GO:0052544	defense response by callose deposition in cell wall	1	1
BP	GO:0060148	positive regulation of posttranscriptional gene silencing	1	1
BP	GO:0065008	regulation of biological quality	1	1
BP	GO:0070588	calcium ion transmembrane transport	1	1
BP	GO:0070838	divalent metal ion transport	1	1
BP	GO:0070988	demethylation	1	1
BP	GO:0071554	cell wall organization or biogenesis	1	1
BP	GO:0071577	zinc ion transmembrane transport	1	1
BP	GO:0071704	organic substance metabolic process	1	1
BP	GO:0071840	cellular component organization or biogenesis	1	1
BP	GO:0072488	ammonium transmembrane transport	1	1
BP	GO:0072583	clathrin-mediated endocytosis	1	1
BP	GO:0080129	proteasome core complex assembly	1	1
BP	GO:0090304	nucleic acid metabolic process	1	1
BP	GO:0090502	RNA phosphodiester bond hydrolysis, endonucleolytic	1	1
BP	GO:1900994	(-)-secologanin biosynthetic process	1	1
BP	GO:1901137	carbohydrate derivative biosynthetic process	1	1
BP	GO:1901362	organic cyclic compound biosynthetic process	1	1
BP	GO:1901564	organonitrogen compound metabolic process	1	1
BP	GO:1901601	strigolactone biosynthetic process	1	1
BP	GO:1902000	homogentisate catabolic process	1	1
BP	GO:1902358	sulfate transmembrane transport	1	1
BP	GO:1902580	single-organism cellular localization	1	1
BP	GO:2000024	regulation of leaf development	1	1
BP	GO:2000377	regulation of reactive oxygen species metabolic process	1	1
CC	GO:0046658	anchored component of plasma membrane	10	4.26715e-06
CC	GO:0005874	microtubule	16	4.09171e-05
CC	GO:0005618	cell wall	26	4.62198e-05
CC	GO:0009505	plant-type cell wall	17	4.62198e-05
CC	GO:0048046	apoplast	29	0.000189403
CC	GO:0005871	kinesin complex	11	0.000266182
CC	GO:0044430	cytoskeletal part	7	0.00202554
CC	GO:0009506	plasmodesma	29	0.00231324
CC	GO:0015630	microtubule cytoskeleton	7	0.00231324
CC	GO:0016021	integral component of membrane	104	0.00405521
CC	GO:0042555	MCM complex	4	0.00423415
CC	GO:0005737	cytoplasm	40	0.00669177
CC	GO:0005886	plasma membrane	42	0.104119
CC	GO:0043234	protein complex	6	0.133302
CC	GO:0005794	Golgi apparatus	17	0.202332
CC	GO:0016020	membrane	49	0.44769
CC	GO:0005634	nucleus	44	1
CC	GO:0005829	cytosol	27	1
CC	GO:0005622	intracellular	22	1
CC	GO:0005576	extracellular region	21	1
CC	GO:0009507	chloroplast	14	1
CC	GO:0005783	endoplasmic reticulum	8	1
CC	GO:0009570	chloroplast stroma	8	1
CC	GO:0005768	endosome	7	1
CC	GO:0009941	chloroplast envelope	7	1
CC	GO:0005739	mitochondrion	6	1
CC	GO:0005773	vacuole	6	1
CC	GO:0005802	trans-Golgi network	6	1
CC	GO:0005774	vacuolar membrane	5	1
CC	GO:0005777	peroxisome	5	1
CC	GO:0009536	plastid	4	1
CC	GO:0043231	intracellular membrane-bounded organelle	4	1
CC	GO:0000139	Golgi membrane	3	1
CC	GO:0005623	cell	3	1
CC	GO:0005789	endoplasmic reticulum membrane	3	1
CC	GO:0005887	integral component of plasma membrane	3	1
CC	GO:0009535	chloroplast thylakoid membrane	3	1
CC	GO:0044444	cytoplasmic part	3	1
CC	GO:0005615	extracellular space	2	1
CC	GO:0005730	nucleolus	2	1
CC	GO:0005840	ribosome	2	1
CC	GO:0009501	amyloplast	2	1
CC	GO:0009534	chloroplast thylakoid	2	1
CC	GO:0044424	intracellular part	2	1
CC	GO:0000015	phosphopyruvate hydratase complex	1	1
CC	GO:0000145	exocyst	1	1
CC	GO:0000148	1,3-beta-D-glucan synthase complex	1	1
CC	GO:0000152	nuclear ubiquitin ligase complex	1	1
CC	GO:0000221	vacuolar proton-transporting V-type ATPase, V1 domain	1	1
CC	GO:0000325	plant-type vacuole	1	1
CC	GO:0000785	chromatin	1	1
CC	GO:0000786	nucleosome	1	1
CC	GO:0000793	condensed chromosome	1	1
CC	GO:0005635	nuclear envelope	1	1
CC	GO:0005743	mitochondrial inner membrane	1	1
CC	GO:0005770	late endosome	1	1
CC	GO:0005828	kinetochore microtubule	1	1
CC	GO:0005875	microtubule associated complex	1	1
CC	GO:0005951	carbamoyl-phosphate synthase complex	1	1
CC	GO:0009346	citrate lyase complex	1	1
CC	GO:0009517	PSII associated light-harvesting complex II	1	1
CC	GO:0009526	plastid envelope	1	1
CC	GO:0009574	preprophase band	1	1
CC	GO:0009897	external side of plasma membrane	1	1
CC	GO:0009930	longitudinal side of cell surface	1	1
CC	GO:0010008	endosome membrane	1	1
CC	GO:0010369	chromocenter	1	1
CC	GO:0012505	endomembrane system	1	1
CC	GO:0016023	cytoplasmic membrane-bounded vesicle	1	1
CC	GO:0016324	apical plasma membrane	1	1
CC	GO:0016459	myosin complex	1	1
CC	GO:0016604	nuclear body	1	1
CC	GO:0019008	molybdopterin synthase complex	1	1
CC	GO:0030136	clathrin-coated vesicle	1	1
CC	GO:0031012	extracellular matrix	1	1
CC	GO:0031225	anchored component of membrane	1	1
CC	GO:0031966	mitochondrial membrane	1	1
CC	GO:0043601	nuclear replisome	1	1
CC	GO:0044434	chloroplast part	1	1
CC	GO:0044446	intracellular organelle part	1	1
CC	GO:0071944	cell periphery	1	1
CC	GO:0080008	Cul4-RING ubiquitin ligase complex	1	1
CC	GO:0090406	pollen tube	1	1
CC	GO:1990077	primosome complex	1	1
MF	GO:0050350	trihydroxystilbene synthase activity	12	6.4361e-11
MF	GO:0045548	phenylalanine ammonia-lyase activity	9	4.24917e-06
MF	GO:0030246	carbohydrate binding	19	4.18984e-05
MF	GO:0004553	hydrolase activity, hydrolyzing O-glycosyl compounds	24	0.000120245
MF	GO:0016762	xyloglucan:xyloglucosyl transferase activity	11	0.000137094
MF	GO:0016491	oxidoreductase activity	50	0.000903727
MF	GO:0003777	microtubule motor activity	11	0.000903727
MF	GO:0010181	FMN binding	10	0.00384186
MF	GO:0019139	cytokinin dehydrogenase activity	5	0.00384186
MF	GO:0016614	oxidoreductase activity, acting on CH-OH group of donors	9	0.00501117
MF	GO:0008017	microtubule binding	12	0.00547593
MF	GO:0005524	ATP binding	116	0.0139959
MF	GO:0004674	protein serine/threonine kinase activity	35	0.0185155
MF	GO:0016301	kinase activity	32	0.0185155
MF	GO:0004565	beta-galactosidase activity	6	0.0185155
MF	GO:0004857	enzyme inhibitor activity	10	0.0246852
MF	GO:0047077	Photinus-luciferin 4-monooxygenase (ATP-hydrolyzing) activity	4	0.0246852
MF	GO:0050660	flavin adenine dinucleotide binding	14	0.0488549
MF	GO:0005215	transporter activity	16	0.0763921
MF	GO:0005506	iron ion binding	31	0.0806841
MF	GO:0045330	aspartyl esterase activity	8	0.158269
MF	GO:0030599	pectinesterase activity	8	0.175366
MF	GO:0005507	copper ion binding	17	0.205295
MF	GO:0004594	pantothenate kinase activity	2	0.205295
MF	GO:0020037	heme binding	30	0.222635
MF	GO:0004714	transmembrane receptor protein tyrosine kinase activity	4	0.250908
MF	GO:0003678	DNA helicase activity	3	0.270596
MF	GO:0047526	2'-hydroxyisoflavone reductase activity	3	0.270596
MF	GO:0005200	structural constituent of cytoskeleton	5	0.301616
MF	GO:0016887	ATPase activity	11	0.435805
MF	GO:0003849	3-deoxy-7-phosphoheptulonate synthase activity	2	0.435805
MF	GO:0004775	succinate-CoA ligase (ADP-forming) activity	2	0.435805
MF	GO:0008447	L-ascorbate oxidase activity	3	0.508831
MF	GO:0008810	cellulase activity	4	0.539483
MF	GO:0004672	protein kinase activity	34	0.574189
MF	GO:0016829	lyase activity	9	0.574189
MF	GO:0030247	polysaccharide binding	5	0.574189
MF	GO:0042973	glucan endo-1,3-beta-D-glucosidase activity	4	0.574189
MF	GO:0070330	aromatase activity	4	0.574189
MF	GO:0004012	phospholipid-translocating ATPase activity	3	0.574189
MF	GO:0070290	NAPE-specific phospholipase D activity	3	0.574189
MF	GO:0003997	acyl-CoA oxidase activity	2	0.574189
MF	GO:0004622	lysophospholipase activity	2	0.574189
MF	GO:0005179	hormone activity	2	0.574189
MF	GO:0047980	hippurate hydrolase activity	2	0.574189
MF	GO:0050113	inositol oxygenase activity	2	0.574189
MF	GO:0051753	mannan synthase activity	2	0.574189
MF	GO:0004630	phospholipase D activity	3	0.621866
MF	GO:0080130	L-phenylalanine:2-oxoglutarate aminotransferase activity	3	0.621866
MF	GO:0004069	L-aspartate:2-oxoglutarate aminotransferase activity	3	0.781158
MF	GO:0003700	sequence-specific DNA binding transcription factor activity	26	0.826324
MF	GO:0032440	2-alkenal reductase [NAD(P)] activity	13	0.826324
MF	GO:0016747	transferase activity, transferring acyl groups other than amino-acyl groups	9	0.826324
MF	GO:0052716	hydroquinone:oxygen oxidoreductase activity	8	0.826324
MF	GO:0004715	non-membrane spanning protein tyrosine kinase activity	6	0.826324
MF	GO:0042802	identical protein binding	6	0.826324
MF	GO:0004709	MAP kinase kinase kinase activity	5	0.826324
MF	GO:0005249	voltage-gated potassium channel activity	3	0.826324
MF	GO:0003825	alpha,alpha-trehalose-phosphate synthase (UDP-forming) activity	2	0.826324
MF	GO:0003995	acyl-CoA dehydrogenase activity	2	0.826324
MF	GO:0004356	glutamate-ammonia ligase activity	2	0.826324
MF	GO:0004575	sucrose alpha-glucosidase activity	2	0.826324
MF	GO:0004866	endopeptidase inhibitor activity	2	0.826324
MF	GO:0016174	NAD(P)H oxidase activity	2	0.826324
MF	GO:0051903	S-(hydroxymethyl)glutathione dehydrogenase activity	2	0.826324
MF	GO:0001872	(1->3)-beta-D-glucan binding	1	0.826324
MF	GO:0003837	beta-ureidopropionase activity	1	0.826324
MF	GO:0003846	2-acylglycerol O-acyltransferase activity	1	0.826324
MF	GO:0003866	3-phosphoshikimate 1-carboxyvinyltransferase activity	1	0.826324
MF	GO:0003868	4-hydroxyphenylpyruvate dioxygenase activity	1	0.826324
MF	GO:0004163	diphosphomevalonate decarboxylase activity	1	0.826324
MF	GO:0004321	fatty-acyl-CoA synthase activity	1	0.826324
MF	GO:0004340	glucokinase activity	1	0.826324
MF	GO:0004360	glutamine-fructose-6-phosphate transaminase (isomerizing) activity	1	0.826324
MF	GO:0004363	glutathione synthase activity	1	0.826324
MF	GO:0004439	phosphatidylinositol-4,5-bisphosphate 5-phosphatase activity	1	0.826324
MF	GO:0004452	isopentenyl-diphosphate delta-isomerase activity	1	0.826324
MF	GO:0005355	glucose transmembrane transporter activity	1	0.826324
MF	GO:0005358	high-affinity hydrogen:glucose symporter activity	1	0.826324
MF	GO:0008892	guanine deaminase activity	1	0.826324
MF	GO:0009011	starch synthase activity	1	0.826324
MF	GO:0009917	sterol 5-alpha reductase activity	1	0.826324
MF	GO:0016004	phospholipase activator activity	1	0.826324
MF	GO:0016166	phytoene dehydrogenase activity	1	0.826324
MF	GO:0016207	4-coumarate-CoA ligase activity	1	0.826324
MF	GO:0016404	15-hydroxyprostaglandin dehydrogenase (NAD+) activity	1	0.826324
MF	GO:0016621	cinnamoyl-CoA reductase activity	1	0.826324
MF	GO:0016818	hydrolase activity, acting on acid anhydrides, in phosphorus-containing anhydrides	1	0.826324
MF	GO:0018580	nitronate monooxygenase activity	1	0.826324
MF	GO:0018849	muconate cycloisomerase activity	1	0.826324
MF	GO:0030755	quercetin 3-O-methyltransferase activity	1	0.826324
MF	GO:0030797	24-methylenesterol C-methyltransferase activity	1	0.826324
MF	GO:0033773	isoflavone 2'-hydroxylase activity	1	0.826324
MF	GO:0034480	phosphatidylcholine phospholipase C activity	1	0.826324
MF	GO:0034485	phosphatidylinositol-3,4,5-trisphosphate 5-phosphatase activity	1	0.826324
MF	GO:0042284	sphingolipid delta-4 desaturase activity	1	0.826324
MF	GO:0043295	glutathione binding	1	0.826324
MF	GO:0045309	protein phosphorylated amino acid binding	1	0.826324
MF	GO:0046030	inositol trisphosphate phosphatase activity	1	0.826324
MF	GO:0046577	long-chain-alcohol oxidase activity	1	0.826324
MF	GO:0047205	quinate O-hydroxycinnamoyltransferase activity	1	0.826324
MF	GO:0047215	indole-3-acetate beta-glucosyltransferase activity	1	0.826324
MF	GO:0047259	glucomannan 4-beta-mannosyltransferase activity	1	0.826324
MF	GO:0047513	1,2-alpha-L-fucosidase activity	1	0.826324
MF	GO:0050213	progesterone 5-alpha-reductase activity	1	0.826324
MF	GO:0070001	aspartic-type peptidase activity	1	0.826324
MF	GO:0070011	peptidase activity, acting on L-amino acid peptides	1	0.826324
MF	GO:0080123	jasmonate-amino synthetase activity	1	0.826324
MF	GO:0090409	malonyl-CoA synthetase activity	1	0.826324
MF	GO:0090416	nicotinate transporter activity	1	0.826324
MF	GO:0090417	N-methylnicotinate transporter activity	1	0.826324
MF	GO:0004568	chitinase activity	4	0.993626
MF	GO:0046872	metal ion binding	46	1
MF	GO:0003677	DNA binding	41	1
MF	GO:0008270	zinc ion binding	28	1
MF	GO:0016787	hydrolase activity	27	1
MF	GO:0000166	nucleotide binding	24	1
MF	GO:0016740	transferase activity	19	1
MF	GO:0005509	calcium ion binding	15	1
MF	GO:0016705	oxidoreductase activity, acting on paired donors, with incorporation or reduction of molecular oxygen	15	1
MF	GO:0004497	monooxygenase activity	14	1
MF	GO:0016874	ligase activity	14	1
MF	GO:0000287	magnesium ion binding	11	1
MF	GO:0043565	sequence-specific DNA binding	11	1
MF	GO:0003824	catalytic activity	10	1
MF	GO:0005525	GTP binding	10	1
MF	GO:0004842	ubiquitin-protein ligase activity	9	1
MF	GO:0005488	binding	9	1
MF	GO:0004601	peroxidase activity	8	1
MF	GO:0016758	transferase activity, transferring hexosyl groups	8	1
MF	GO:0016788	hydrolase activity, acting on ester bonds	8	1
MF	GO:0004252	serine-type endopeptidase activity	7	1
MF	GO:0046983	protein dimerization activity	7	1
MF	GO:0003676	nucleic acid binding	6	1
MF	GO:0003924	GTPase activity	6	1
MF	GO:0009055	electron carrier activity	6	1
MF	GO:0016757	transferase activity, transferring glycosyl groups	6	1
MF	GO:0004190	aspartic-type endopeptidase activity	5	1
MF	GO:0005516	calmodulin binding	5	1
MF	GO:0008168	methyltransferase activity	5	1
MF	GO:0008233	peptidase activity	5	1
MF	GO:0045735	nutrient reservoir activity	5	1
MF	GO:0004721	phosphoprotein phosphatase activity	4	1
MF	GO:0016760	cellulose synthase (UDP-forming) activity	4	1
MF	GO:0016798	hydrolase activity, acting on glycosyl bonds	4	1
MF	GO:0030170	pyridoxal phosphate binding	4	1
MF	GO:0042803	protein homodimerization activity	4	1
MF	GO:0050662	coenzyme binding	4	1
MF	GO:0051213	dioxygenase activity	4	1
MF	GO:0097159	organic cyclic compound binding	4	1
MF	GO:1901363	heterocyclic compound binding	4	1
MF	GO:0003779	actin binding	3	1
MF	GO:0004185	serine-type carboxypeptidase activity	3	1
MF	GO:0004519	endonuclease activity	3	1
MF	GO:0004650	polygalacturonase activity	3	1
MF	GO:0005484	SNAP receptor activity	3	1
MF	GO:0008171	O-methyltransferase activity	3	1
MF	GO:0015171	amino acid transmembrane transporter activity	3	1
MF	GO:0015238	drug transmembrane transporter activity	3	1
MF	GO:0015297	antiporter activity	3	1
MF	GO:0016746	transferase activity, transferring acyl groups	3	1
MF	GO:0030145	manganese ion binding	3	1
MF	GO:0003682	chromatin binding	2	1
MF	GO:0003735	structural constituent of ribosome	2	1
MF	GO:0003887	DNA-directed DNA polymerase activity	2	1
MF	GO:0004022	alcohol dehydrogenase (NAD) activity	2	1
MF	GO:0004222	metalloendopeptidase activity	2	1
MF	GO:0004527	exonuclease activity	2	1
MF	GO:0004683	calmodulin-dependent protein kinase activity	2	1
MF	GO:0004743	pyruvate kinase activity	2	1
MF	GO:0004805	trehalose-phosphatase activity	2	1
MF	GO:0004871	signal transducer activity	2	1
MF	GO:0005515	protein binding	2	1
MF	GO:0008061	chitin binding	2	1
MF	GO:0008131	primary amine oxidase activity	2	1
MF	GO:0008146	sulfotransferase activity	2	1
MF	GO:0008234	cysteine-type peptidase activity	2	1
MF	GO:0008236	serine-type peptidase activity	2	1
MF	GO:0008375	acetylglucosaminyltransferase activity	2	1
MF	GO:0008483	transaminase activity	2	1
MF	GO:0015299	solute:hydrogen antiporter activity	2	1
MF	GO:0015416	organic phosphonate transmembrane-transporting ATPase activity	2	1
MF	GO:0016597	amino acid binding	2	1
MF	GO:0016853	isomerase activity	2	1
MF	GO:0022857	transmembrane transporter activity	2	1
MF	GO:0030570	pectate lyase activity	2	1
MF	GO:0030955	potassium ion binding	2	1
MF	GO:0033926	glycopeptide alpha-N-acetylgalactosaminidase activity	2	1
MF	GO:0035251	UDP-glucosyltransferase activity	2	1
MF	GO:0045552	dihydrokaempferol 4-reductase activity	2	1
MF	GO:0047220	galactosylxylosylprotein 3-beta-galactosyltransferase activity	2	1
MF	GO:0047262	polygalacturonate 4-alpha-galacturonosyltransferase activity	2	1
MF	GO:0048038	quinone binding	2	1
MF	GO:0050661	NADP binding	2	1
MF	GO:0000254	C-4 methylsterol oxidase activity	1	1
MF	GO:0000822	inositol hexakisphosphate binding	1	1
MF	GO:0003684	damaged DNA binding	1	1
MF	GO:0003688	DNA replication origin binding	1	1
MF	GO:0003690	double-stranded DNA binding	1	1
MF	GO:0003714	transcription corepressor activity	1	1
MF	GO:0003723	RNA binding	1	1
MF	GO:0003743	translation initiation factor activity	1	1
MF	GO:0003774	motor activity	1	1
MF	GO:0003841	1-acylglycerol-3-phosphate O-acyltransferase activity	1	1
MF	GO:0003843	1,3-beta-D-glucan synthase activity	1	1
MF	GO:0003854	3-beta-hydroxy-delta5-steroid dehydrogenase activity	1	1
MF	GO:0003855	3-dehydroquinate dehydratase activity	1	1
MF	GO:0003856	3-dehydroquinate synthase activity	1	1
MF	GO:0003865	3-oxo-5-alpha-steroid 4-dehydrogenase activity	1	1
MF	GO:0003872	6-phosphofructokinase activity	1	1
MF	GO:0003896	DNA primase activity	1	1
MF	GO:0003904	deoxyribodipyrimidine photo-lyase activity	1	1
MF	GO:0003951	NAD+ kinase activity	1	1
MF	GO:0003958	NADPH-hemoprotein reductase activity	1	1
MF	GO:0003960	NADPH:quinone reductase activity	1	1
MF	GO:0003968	RNA-directed RNA polymerase activity	1	1
MF	GO:0003978	UDP-glucose 4-epimerase activity	1	1
MF	GO:0003989	acetyl-CoA carboxylase activity	1	1
MF	GO:0003993	acid phosphatase activity	1	1
MF	GO:0004017	adenylate kinase activity	1	1
MF	GO:0004066	asparagine synthase (glutamine-hydrolyzing) activity	1	1
MF	GO:0004075	biotin carboxylase activity	1	1
MF	GO:0004107	chorismate synthase activity	1	1
MF	GO:0004170	dUTP diphosphatase activity	1	1
MF	GO:0004176	ATP-dependent peptidase activity	1	1
MF	GO:0004180	carboxypeptidase activity	1	1
MF	GO:0004197	cysteine-type endopeptidase activity	1	1
MF	GO:0004300	enoyl-CoA hydratase activity	1	1
MF	GO:0004305	ethanolamine kinase activity	1	1
MF	GO:0004316	3-oxoacyl-[acyl-carrier-protein] reductase (NADPH) activity	1	1
MF	GO:0004322	ferroxidase activity	1	1
MF	GO:0004334	fumarylacetoacetase activity	1	1
MF	GO:0004345	glucose-6-phosphate dehydrogenase activity	1	1
MF	GO:0004348	glucosylceramidase activity	1	1
MF	GO:0004362	glutathione-disulfide reductase activity	1	1
MF	GO:0004373	glycogen (starch) synthase activity	1	1
MF	GO:0004419	hydroxymethylglutaryl-CoA lyase activity	1	1
MF	GO:0004427	inorganic diphosphatase activity	1	1
MF	GO:0004462	lactoylglutathione lyase activity	1	1
MF	GO:0004471	malate dehydrogenase (decarboxylating) (NAD+) activity	1	1
MF	GO:0004478	methionine adenosyltransferase activity	1	1
MF	GO:0004523	RNA-DNA hybrid ribonuclease activity	1	1
MF	GO:0004558	alpha-glucosidase activity	1	1
MF	GO:0004620	phospholipase activity	1	1
MF	GO:0004634	phosphopyruvate hydratase activity	1	1
MF	GO:0004664	prephenate dehydratase activity	1	1
MF	GO:0004712	protein serine/threonine/tyrosine kinase activity	1	1
MF	GO:0004722	protein serine/threonine phosphatase activity	1	1
MF	GO:0004725	protein tyrosine phosphatase activity	1	1
MF	GO:0004751	ribose-5-phosphate isomerase activity	1	1
MF	GO:0004764	shikimate 3-dehydrogenase (NADP+) activity	1	1
MF	GO:0004766	spermidine synthase activity	1	1
MF	GO:0004802	transketolase activity	1	1
MF	GO:0004867	serine-type endopeptidase inhibitor activity	1	1
MF	GO:0005085	guanyl-nucleotide exchange factor activity	1	1
MF	GO:0005089	Rho guanyl-nucleotide exchange factor activity	1	1
MF	GO:0005096	GTPase activator activity	1	1
MF	GO:0005199	structural constituent of cell wall	1	1
MF	GO:0005247	voltage-gated chloride channel activity	1	1
MF	GO:0005315	inorganic phosphate transmembrane transporter activity	1	1
MF	GO:0005351	sugar:hydrogen symporter activity	1	1
MF	GO:0005375	copper ion transmembrane transporter activity	1	1
MF	GO:0005385	zinc ion transmembrane transporter activity	1	1
MF	GO:0005388	calcium-transporting ATPase activity	1	1
MF	GO:0005452	inorganic anion exchanger activity	1	1
MF	GO:0005536	glucose binding	1	1
MF	GO:0005543	phospholipid binding	1	1
MF	GO:0005545	1-phosphatidylinositol binding	1	1
MF	GO:0008081	phosphoric diester hydrolase activity	1	1
MF	GO:0008158	hedgehog receptor activity	1	1
MF	GO:0008199	ferric iron binding	1	1
MF	GO:0008253	5'-nucleotidase activity	1	1
MF	GO:0008271	secondary active sulfate transmembrane transporter activity	1	1
MF	GO:0008289	lipid binding	1	1
MF	GO:0008353	RNA polymerase II carboxy-terminal domain kinase activity	1	1
MF	GO:0008374	O-acyltransferase activity	1	1
MF	GO:0008378	galactosyltransferase activity	1	1
MF	GO:0008398	sterol 14-demethylase activity	1	1
MF	GO:0008430	selenium binding	1	1
MF	GO:0008519	ammonium transmembrane transporter activity	1	1
MF	GO:0008757	S-adenosylmethionine-dependent methyltransferase activity	1	1
MF	GO:0008865	fructokinase activity	1	1
MF	GO:0009678	hydrogen-translocating pyrophosphatase activity	1	1
MF	GO:0009703	nitrate reductase (NADH) activity	1	1
MF	GO:0009931	calcium-dependent protein serine/threonine kinase activity	1	1
MF	GO:0010283	pinoresinol reductase activity	1	1
MF	GO:0010295	(+)-abscisic acid 8'-hydroxylase activity	1	1
MF	GO:0010333	terpene synthase activity	1	1
MF	GO:0010488	UDP-galactose:N-glycan beta-1,3-galactosyltransferase activity	1	1
MF	GO:0015035	protein disulfide oxidoreductase activity	1	1
MF	GO:0015079	potassium ion transmembrane transporter activity	1	1
MF	GO:0015185	gamma-aminobutyric acid transmembrane transporter activity	1	1
MF	GO:0015203	polyamine transmembrane transporter activity	1	1
MF	GO:0015228	coenzyme A transmembrane transporter activity	1	1
MF	GO:0015417	polyamine-transporting ATPase activity	1	1
MF	GO:0016040	glutamate synthase (NADH) activity	1	1
MF	GO:0016149	translation release factor activity, codon specific	1	1
MF	GO:0016298	lipase activity	1	1
MF	GO:0016308	1-phosphatidylinositol-4-phosphate 5-kinase activity	1	1
MF	GO:0016462	pyrophosphatase activity	1	1
MF	GO:0016531	copper chaperone activity	1	1
MF	GO:0016620	oxidoreductase activity, acting on the aldehyde or oxo group of donors, NAD or NADP as acceptor	1	1
MF	GO:0016628	oxidoreductase activity, acting on the CH-CH group of donors, NAD or NADP as acceptor	1	1
MF	GO:0016630	protochlorophyllide reductase activity	1	1
MF	GO:0016702	oxidoreductase activity, acting on single donors with incorporation of molecular oxygen, incorporation of two atoms of oxygen	1	1
MF	GO:0016706	oxidoreductase activity, acting on paired donors, with incorporation or reduction of molecular oxygen, 2-oxoglutarate as one donor, and incorporation of one atom each of oxygen into both donors	1	1
MF	GO:0016711	flavonoid 3'-monooxygenase activity	1	1
MF	GO:0016779	nucleotidyltransferase activity	1	1
MF	GO:0016791	phosphatase activity	1	1
MF	GO:0016844	strictosidine synthase activity	1	1
MF	GO:0016857	racemase and epimerase activity, acting on carbohydrates and derivatives	1	1
MF	GO:0016866	intramolecular transferase activity	1	1
MF	GO:0016901	oxidoreductase activity, acting on the CH-OH group of donors, quinone or similar compound as acceptor	1	1
MF	GO:0017057	6-phosphogluconolactonase activity	1	1
MF	GO:0018685	alkane 1-monooxygenase activity	1	1
MF	GO:0019239	deaminase activity	1	1
MF	GO:0019829	cation-transporting ATPase activity	1	1
MF	GO:0019899	enzyme binding	1	1
MF	GO:0019901	protein kinase binding	1	1
MF	GO:0019903	protein phosphatase binding	1	1
MF	GO:0019904	protein domain specific binding	1	1
MF	GO:0030158	protein xylosyltransferase activity	1	1
MF	GO:0030276	clathrin binding	1	1
MF	GO:0030750	putrescine N-methyltransferase activity	1	1
MF	GO:0030983	mismatched DNA binding	1	1
MF	GO:0032450	maltose alpha-glucosidase activity	1	1
MF	GO:0033772	flavonoid 3',5'-hydroxylase activity	1	1
MF	GO:0033853	aspartate-prephenate aminotransferase activity	1	1
MF	GO:0033854	glutamate-prephenate aminotransferase activity	1	1
MF	GO:0042300	beta-amyrin synthase activity	1	1
MF	GO:0042736	NADH kinase activity	1	1
MF	GO:0043130	ubiquitin binding	1	1
MF	GO:0043169	cation binding	1	1
MF	GO:0043424	protein histidine kinase binding	1	1
MF	GO:0043531	ADP binding	1	1
MF	GO:0043813	phosphatidylinositol-3,5-bisphosphate 5-phosphatase activity	1	1
MF	GO:0045430	chalcone isomerase activity	1	1
MF	GO:0045550	geranylgeranyl reductase activity	1	1
MF	GO:0046873	metal ion transmembrane transporter activity	1	1
MF	GO:0046899	nucleoside triphosphate adenylate kinase activity	1	1
MF	GO:0046914	transition metal ion binding	1	1
MF	GO:0046961	proton-transporting ATPase activity, rotational mechanism	1	1
MF	GO:0046982	protein heterodimerization activity	1	1
MF	GO:0047372	acylglycerol lipase activity	1	1
MF	GO:0047427	cyanoalanine nitrilase activity	1	1
MF	GO:0047558	3-cyanoalanine hydratase activity	1	1
MF	GO:0047654	alliin lyase activity	1	1
MF	GO:0047655	allyl-alcohol dehydrogenase activity	1	1
MF	GO:0047672	anthranilate N-benzoyltransferase activity	1	1
MF	GO:0047714	galactolipase activity	1	1
MF	GO:0047763	caffeate O-methyltransferase activity	1	1
MF	GO:0047810	D-alanine:2-oxoglutarate aminotransferase activity	1	1
MF	GO:0047911	galacturan 1,4-alpha-galacturonidase activity	1	1
MF	GO:0050307	sucrose-phosphate phosphatase activity	1	1
MF	GO:0050321	tau-protein kinase activity	1	1
MF	GO:0050468	reticuline oxidase activity	1	1
MF	GO:0050597	taxane 10-beta-hydroxylase activity	1	1
MF	GO:0050598	taxane 13-alpha-hydroxylase activity	1	1
MF	GO:0050616	secologanin synthase activity	1	1
MF	GO:0051020	GTPase binding	1	1
MF	GO:0051119	sugar transmembrane transporter activity	1	1
MF	GO:0051287	NAD binding	1	1
MF	GO:0051536	iron-sulfur cluster binding	1	1
MF	GO:0051538	3 iron, 4 sulfur cluster binding	1	1
MF	GO:0051539	4 iron, 4 sulfur cluster binding	1	1
MF	GO:0052689	carboxylic ester hydrolase activity	1	1
MF	GO:0052861	glucan endo-1,3-beta-glucanase activity, C-3 substituted reducing group	1	1
MF	GO:0052862	glucan endo-1,4-beta-glucanase activity, C-3 substituted reducing group	1	1
MF	GO:0052866	phosphatidylinositol phosphate phosphatase activity	1	1
MF	GO:0071949	FAD binding	1	1
Abbreviations: BP, biological process; CC,cellular component; MF, molecular function

## Sheet: Sheet1
Supplementary Table S6 GO enrichment
Class	GO_ID	Term	DEGs_In_Term	Correct_P-Value
BP	GO:0006952	defense response	25	9.09288e-11
BP	GO:0055114	oxidation-reduction process	137	3.64488e-07
BP	GO:0009058	biosynthetic process	23	3.64488e-07
BP	GO:0009800	cinnamic acid biosynthetic process	9	2.85779e-06
BP	GO:0006559	L-phenylalanine catabolic process	9	5.44613e-06
BP	GO:0009607	response to biotic stimulus	12	2.19991e-05
BP	GO:0010411	xyloglucan metabolic process	12	2.77406e-05
BP	GO:0042546	cell wall biogenesis	14	5.60898e-05
BP	GO:0006270	DNA replication initiation	12	6.28803e-05
BP	GO:0007018	microtubule-based movement	12	0.000264184
BP	GO:0005975	carbohydrate metabolic process	34	0.00102013
BP	GO:0009664	plant-type cell wall organization	14	0.00102013
BP	GO:0006306	DNA methylation	13	0.00174215
BP	GO:0006275	regulation of DNA replication	12	0.00174215
BP	GO:0071555	cell wall organization	24	0.00227306
BP	GO:0051567	histone H3-K9 methylation	13	0.00302731
BP	GO:0006810	transport	23	0.00371734
BP	GO:0006468	protein phosphorylation	52	0.0304876
BP	GO:0010389	regulation of G2/M transition of mitotic cell cycle	7	0.0373802
BP	GO:0009805	coumarin biosynthetic process	6	0.0373802
BP	GO:0008152	metabolic process	115	0.0384626
BP	GO:0008283	cell proliferation	11	0.0384626
BP	GO:0010075	regulation of meristem growth	12	0.0402534
BP	GO:0043086	negative regulation of catalytic activity	10	0.0402534
BP	GO:0000911	cytokinesis by cell plate formation	11	0.0671611
BP	GO:0009698	phenylpropanoid metabolic process	5	0.0702468
BP	GO:0045490	pectin catabolic process	10	0.0723984
BP	GO:0006268	DNA unwinding involved in DNA replication	3	0.112671
BP	GO:0009832	plant-type cell wall biogenesis	8	0.13216
BP	GO:0009690	cytokinin metabolic process	4	0.146962
BP	GO:0006598	polyamine catabolic process	5	0.147226
BP	GO:0009611	response to wounding	9	0.16013
BP	GO:0046183	L-idonate catabolic process	2	0.185166
BP	GO:0046323	glucose import	2	0.185166
BP	GO:0048359	mucilage metabolic process involved in seed coat development	2	0.185166
BP	GO:0051258	protein polymerization	5	0.210069
BP	GO:0018108	peptidyl-tyrosine phosphorylation	10	0.226849
BP	GO:0042545	cell wall modification	9	0.247779
BP	GO:0007017	microtubule-based process	6	0.254955
BP	GO:0016310	phosphorylation	33	0.34157
BP	GO:0042127	regulation of cell proliferation	4	0.366518
BP	GO:0042398	cellular modified amino acid biosynthetic process	4	0.366518
BP	GO:0000226	microtubule cytoskeleton organization	7	0.370932
BP	GO:0009423	chorismate biosynthetic process	2	0.407794
BP	GO:0009823	cytokinin catabolic process	2	0.407794
BP	GO:0015937	coenzyme A biosynthetic process	2	0.407794
BP	GO:0016998	cell wall macromolecule catabolic process	4	0.418677
BP	GO:0009825	multidimensional cell growth	7	0.42717
BP	GO:0009963	positive regulation of flavonoid biosynthetic process	4	0.493451
BP	GO:0030245	cellulose catabolic process	4	0.493451
CC	GO:0046658	anchored component of plasma membrane	10	4.26715e-06
CC	GO:0005874	microtubule	16	4.09171e-05
CC	GO:0005618	cell wall	26	4.62198e-05
CC	GO:0009505	plant-type cell wall	17	4.62198e-05
CC	GO:0048046	apoplast	29	0.000189403
CC	GO:0005871	kinesin complex	11	0.000266182
CC	GO:0044430	cytoskeletal part	7	0.00202554
CC	GO:0009506	plasmodesma	29	0.00231324
CC	GO:0015630	microtubule cytoskeleton	7	0.00231324
CC	GO:0016021	integral component of membrane	104	0.00405521
CC	GO:0042555	MCM complex	4	0.00423415
CC	GO:0005737	cytoplasm	40	0.00669177
CC	GO:0005886	plasma membrane	42	0.104119
CC	GO:0043234	protein complex	6	0.133302
CC	GO:0005794	Golgi apparatus	17	0.202332
CC	GO:0016020	membrane	49	0.44769
MF	GO:0050350	trihydroxystilbene synthase activity	12	6.4361e-11
MF	GO:0045548	phenylalanine ammonia-lyase activity	9	4.24917e-06
MF	GO:0030246	carbohydrate binding	19	4.18984e-05
MF	GO:0004553	hydrolase activity, hydrolyzing O-glycosyl compounds	24	0.000120245
MF	GO:0016762	xyloglucan:xyloglucosyl transferase activity	11	0.000137094
MF	GO:0016491	oxidoreductase activity	50	0.000903727
MF	GO:0003777	microtubule motor activity	11	0.000903727
MF	GO:0010181	FMN binding	10	0.00384186
MF	GO:0019139	cytokinin dehydrogenase activity	5	0.00384186
MF	GO:0016614	oxidoreductase activity, acting on CH-OH group of donors	9	0.00501117
MF	GO:0008017	microtubule binding	12	0.00547593
MF	GO:0005524	ATP binding	116	0.0139959
MF	GO:0004674	protein serine/threonine kinase activity	35	0.0185155
MF	GO:0016301	kinase activity	32	0.0185155
MF	GO:0004565	beta-galactosidase activity	6	0.0185155
MF	GO:0004857	enzyme inhibitor activity	10	0.0246852
MF	GO:0047077	Photinus-luciferin 4-monooxygenase (ATP-hydrolyzing) activity	4	0.0246852
MF	GO:0050660	flavin adenine dinucleotide binding	14	0.0488549
MF	GO:0005215	transporter activity	16	0.0763921
MF	GO:0005506	iron ion binding	31	0.0806841
MF	GO:0045330	aspartyl esterase activity	8	0.158269
MF	GO:0030599	pectinesterase activity	8	0.175366
MF	GO:0005507	copper ion binding	17	0.205295
MF	GO:0004594	pantothenate kinase activity	2	0.205295
MF	GO:0020037	heme binding	30	0.222635
MF	GO:0004714	transmembrane receptor protein tyrosine kinase activity	4	0.250908
MF	GO:0003678	DNA helicase activity	3	0.270596
MF	GO:0047526	2'-hydroxyisoflavone reductase activity	3	0.270596
MF	GO:0005200	structural constituent of cytoskeleton	5	0.301616
MF	GO:0016887	ATPase activity	11	0.435805
MF	GO:0003849	3-deoxy-7-phosphoheptulonate synthase activity	2	0.435805
MF	GO:0004775	succinate-CoA ligase (ADP-forming) activity	2	0.435805
Abbreviations: BP, biological process; CC,cellular component; MF, molecular function
