# Supplementary material for: Transcriptome Analysis and Cell Morphology of Vitis rupestris Cells to Botryosphaeria Dieback Pathogen Diplodia seriata
Source: Genes (Basel). 2021 Jan 27;12(2):179. doi: 10.3390/genes12020179 (PMC7910889; doi:10.3390/genes12020179)
Supplement: Supplementary file 1 [file genes-12-00179-s001.zip › Supplements/Table S7-DEGs list of significantly enriched GO terms.xlsx]

## Sheet: GO
Supplementary Table S7 DEGs list of significantly enriched GO terms
GO term	GO_ID	GeneID	Description	Diff	Symbol
Biological process
defense response	GO:0006952	100260133	pathogenesis-related protein 10.4	Up	PR10.4
		100241164	stilbene synthase 6-like	Up	LOC100241164
		100263437	stilbene synthase 1	Up	LOC100263437
		100261887	pathogenesis-related protein 10.3-like	Up	LOC100261887
		100233060	MLO7 protein	Up	MLO7
		100267074	pathogenesis-related protein 10.3	Up	PR10.3
		100262775	probable protein S-acyltransferase 7	Up	LOC100262775
		100249884	pathogenesis-related protein 10	Up	PR10.2
		100263738	pathogenesis-related protein STH-2	Up	LOC100263738
		100256566	stilbene synthase	Up	VINST1
		100246525	major allergen Pru av 1	Up	LOC100246525
		100256795	pathogenesis-related protein 10.3-like	Up	LOC100256795
		100261661	stilbene synthase 1	Up	LOC100261661
		104877274	stilbene synthase 1	Up	LOC104877274
		100251668	major allergen Pru av 1-like	Up	LOC100251668
		100217471	stilbene synthase	Up	STS
		100233063	MLO11 protein	Up	MLO11
		100262321	stilbene synthase 2	Up	LOC100262321
		100266849	stilbene synthase 6	Up	LOC100266849
		100242994	stilbene synthase	Up	STS
		100245181	stilbene synthase 5	Up	LOC100245181
		100253166	stilbene synthase 1	Up	LOC100253166
		100246600	pathogenesis-related protein 10.9	Up	PR10.9
		100258426	pathogenesis-related protein 10.8	Up	PR10.8
		100258294	stilbene synthase 1-like	Up	LOC100258294
oxidation-reduction process	GO:0055114	100252340	sterol 14-demethylase	Down	LOC100252340
		100252340	feruloyl CoA ortho-hydroxylase 2	Up	LOC100265761
		100259314	cytochrome P450 CYP736A12	Up	LOC100259314
		100261294	steroid 5-alpha-reductase DET2	Down	LOC100261294
		100243859	probable mannitol dehydrogenase	Up	LOC100243859
		100257330	L-idonate 5-dehydrogenase	Up	LOC100257330
		100263730	cytokinin dehydrogenase 3	Up	LOC100263730
		100252519	berberine bridge enzyme-like 8	Up	LOC100252519
		100251509	probably inactive leucine-rich repeat receptor-like protein kinase At3g28040	Down	LOC100251509
		100245607	berberine bridge enzyme-like 21	Up	LOC100245607
		100264783	hypodontia, autosomal recessive (2)	Up	HYD2
		100261642	probable mannitol dehydrogenase	Up	LOC100261642
		100251539	cytochrome P450 CYP73A100	Up	LOC100251539
		100854291	peroxidase 5-like	Down	LOC100854291
		100258692	cytochrome P450 90A1	Down	LOC100258692
		100247046	protein SRG1	Up	LOC100247046
		100241814	peroxidase 42-like	Down	LOC100241814
		100260905	S-norcoclaurine synthase 1	Up	LOC100260905
		100264774	cytochrome P450 94A1	Up	LOC100264774
		100241452	probable NAD(P)H dehydrogenase (quinone) FQR1-like 1	Up	LOC100241452
		100232919	NAD(P)H dehydrogenase (quinone) FQR1	Up	LOC100232919
		100262839	cinnamoyl-CoA reductase-like SNL6	Up	LOC100262839
		100241059	glutaredoxin-C4	Down	LOC100241059
		100852979	2-alkenal reductase (NADP(+)-dependent)	Up	LOC100852979
		100242817	methylsterol monooxygenase 2-2	Down	LOC100242817
		100251623	cinnamoyl-CoA reductase 1	Up	LOC100251623
		100248319	isoflavone reductase homolog-like	Up	LOC100248319
		100245991	4-coumarate:CoA ligase	Up	4CL
		100261299	respiratory burst oxidase homolog protein B	Up	LOC100261299
		100248214	(+)-neomenthol dehydrogenase	Up	LOC100248214
		100266560	probable leucine-rich repeat receptor-like protein kinase At1g35710	Down	LOC100266560
		100259521	acyl-lipid (9-3)-desaturase	Down	LOC100259521
		100242305	beta-amyrin 28-oxidase	Up	LOC100242305
		100257474	cytochrome P450 734A1	Up	LOC100257474
		100232950	hexose transporter	Up	HT5
		100249166	NADP-dependent malic enzyme	Up	LOC100249166
		100246774	putative quinone-oxidoreductase homolog, chloroplastic	Up	LOC100246774
		100257005	Peroxidase 4	Up	LOC100257005
		100255505	cytochrome P450 710A11	Up	LOC100255505
		100250571	cytochrome P450 734A1	Up	LOC100250571
		100251750	fatty acid hydroperoxide lyase	Up	HPLA
		100255214	HIPL1 protein	Up	LOC100255214
		100262836	receptor protein kinase-like protein ZAR1	Down	LOC100262836
		100265401	cytokinin dehydrogenase 3	Up	LOC100265401
		100261934	cytochrome P450 94A1-like	Up	LOC100261934
		100261257	cysteine proteinase COT44	Up	LOC100261257
		104880184	uncharacterized LOC104880184	Up	LOC104880184
		100257784	L-ascorbate oxidase	Up	LOC100257784
		100248225	cytochrome b5	Up	LOC100248225
		109122869	cytochrome P450 CYP82D47-like	Up	LOC109122869
		100262614	respiratory burst oxidase homolog protein D	Up	LOC100262614
		100258817	zinc-binding alcohol dehydrogenase domain-containing protein 2	Up	LOC100258817
		100854583	probable mannitol dehydrogenase	Up	LOC100854583
		100268125	isoflavone 2'-hydroxylase-like	Up	LOC100268125
		100263820	short-chain dehydrogenase TIC 32, chloroplastic	Down	LOC100263820
		100254635	alcohol dehydrogenase-like 6	Up	LOC100254635
		100267760	cytokinin dehydrogenase 5	Down	LOC100267760
		100852637	laccase-15-like	Up	LOC100852637
		100232980	L-idonate dehydrogenase	Up	LOC100232980
		100855376	probable mannitol dehydrogenase	Up	LOC100855376
		100249138	isoflavone 3'-hydroxylase	Up	LOC100249138
		100249597	aldo-keto reductase family 4 member C10	Up	LOC100249597
		100267386	aldehyde dehydrogenase family 2 member B4, mitochondrial	Up	LOC100267386
		100255087	12-oxophytodienoate reductase 2-like	Up	LOC100255087
		100240979	NADPH--cytochrome P450 reductase	Up	LOC100240979
		100256781	putative 12-oxophytodienoate reductase 11	Up	LOC100256781
		100264138	protein SRG1	Up	LOC100264138
		100243526	probable aldo-keto reductase 1	Up	LOC100243526
		100244719	putative 12-oxophytodienoate reductase 11	Up	LOC100244719
		100245030	flavonol synthase/flavanone 3-hydroxylase	Up	LOC100245030
		100248785	4-hydroxyphenylpyruvate dioxygenase	Up	LOC100248785
		100854247	sphingolipid delta(4)-desaturase DES1-like	Down	LOC100854247
		100251813	cytochrome P450 CYP716A15	Up	CYP716A15
		100258246	probable LRR receptor-like serine	Down	LOC100258246
		100248724	probably inactive leucine-rich repeat receptor-like protein kinase At5g06940	Down	LOC100248724
		100242381	putative laccase-9	Up	LOC100242381
		100854562	cytokinin dehydrogenase 3	Up	LOC100854562
		100256548	12-oxophytodienoate reductase 2	Up	LOC100256548
		100253786	cytochrome P450 87A3	Up	LOC100253786
		100264420	alcohol dehydrogenase-like 7	Up	LOC100264420
		100232857	uncharacterized LOC100232857	Down	ADH7
		100261667	cytochrome b561 and DOMON domain-containing protein At3g25290	Down	LOC100261667
		100241045	probable nitronate monooxygenase	Up	LOC100241045
		100253493	trans-cinnamate 4-monooxygenase-like	Up	LOC100253493
		100240685	phytoene desaturase	Down	PDS1
		100233104	H+-pyrophosphatase	Up	LOC100233104
		100253855	BRASSINOSTEROID INSENSITIVE 1-associated receptor kinase 1	Up	LOC100253855
		100249518	long-chain-alcohol oxidase FAO1	Up	LOC100249518
		100853445	laccase-15-like	Up	LOC100853445
		100253437	isoflavone reductase-like protein 1	Up	IFRL1
		100246868	glutamate synthase 1 [NADH], chloroplastic	Up	LOC100246868
		100254434	peroxidase 24	Down	LOC100254434
		100249330	calmodulin-like protein 8	Up	LOC100249330
		100257037	probable leucine-rich repeat receptor-like protein kinase At5g49770	Up	LOC100257037
		100256094	isoflavone 3'-hydroxylase-like	Up	LOC100256094
		100249552	L-ascorbate oxidase homolog	Down	LOC100249552
		100233035	monodehydroascorbate reductase	Up	LOC100233035
		100246287	probable aldo-keto reductase 2	Up	LOC100246287
		100260211	L-ascorbate oxidase homolog	Down	LOC100260211
		100262400	beta-amyrin 28-oxidase	Up	LOC100262400
		100854029	probable NAD(P)H dehydrogenase (quinone) FQR1-like 1	Up	LOC100854029
		100261249	peroxidase 31	Down	LOC100261249
		100244230	cytochrome P450 89A2	Up	LOC100244230
		100266513	cytochrome P450 89A2	Up	LOC100266513
		100267564	receptor-like protein kinase HSL1	Down	LOC100267564
		100266601	uncharacterized LOC100266601	Up	LOC100266601
		100855074	laccase-15-like	Up	LOC100855074
		100245491	probable polyamine oxidase 2	Up	LOC100245491
		100253642	monocopper oxidase-like protein SKU5	Down	LOC100253642
		100248318	3-oxoacyl-[acyl-carrier-protein] reductase FabG	Up	LOC100248318
		100253488	cinnamoyl-CoA reductase 1	Down	LOC100253488
		100254253	glucose-6-phosphate 1-dehydrogenase, cytoplasmic isoform	Up	LOC100254253
		100263656	L-ascorbate oxidase	Up	LOC100263656
		100248669	probable aldo-keto reductase 1	Up	LOC100248669
		100254698	4-coumarate--CoA ligase 2	Up	LOC100254698
		100254507	glutathione reductase, cytosolic	Up	LOC100254507
		100256090	NADP-dependent alkenal double bond reductase P2-like	Up	LOC100256090
		100243536	bifunctional 3-dehydroquinate dehydratase/shikimate dehydrogenase, chloroplastic	Up	LOC100243536
		100267198	4-coumarate--CoA ligase-like 7	Up	LOC100267198
		100267485	probable pinoresinol-lariciresinol reductase 3	Down	LOC100267485
		100250111	laccase-15	Up	LOC100250111
		100243654	4-coumarate--CoA ligase-like 5	Up	LOC100243654
		100266290	laccase-14	Up	LOC100266290
		100243277	geranylgeranyl diphosphate reductase, chloroplastic	Down	LOC100243277
		100233102	alcohol dehydrogenase 3	Down	ADH3
		100248570	protein DOWNY MILDEW RESISTANCE 6	Up	LOC100248570
		100262882	laccase-14-like	Up	LOC100262882
		100259592	cytochrome P450 94A1	Up	LOC100259592
		100249362	laccase-15-like	Up	LOC100249362
		100259834	primary amine oxidase	Up	LOC100259834
		100246063	E3 ubiquitin-protein ligase COP1	Up	LOC100246063
		100853726	cytokinin dehydrogenase 3	Up	LOC100853726
		100232930	1-aminocyclopropane-1-carboxylate oxidase homolog 1	Up	LOC100232930
		100254212	probable inositol oxygenase	Up	LOC100254212
		100250034	putative 12-oxophytodienoate reductase 11	Up	LOC100250034
		100267235	ferritin-3, chloroplastic	Down	LOC100267235
		100245473	S-norcoclaurine synthase 1-like	Up	LOC100245473
biosynthetic process	GO:0009058	104879780	uncharacterized isomerase BH0283-like	Up	LOC104879780
		100241164	stilbene synthase 6-like	Up	LOC100241164
		100263437	stilbene synthase 1	Up	LOC100263437
		100264844	stilbene synthase 5	Up	LOC100264844
		109124132	stilbene synthase 3-like	Up	LOC109124132
		100855299	stilbene synthase 2	Up	LOC100855299
		100266556	uncharacterized isomerase BH0283	Up	LOC100266556
		100256163	aspartate aminotransferase, cytoplasmic	Up	LOC100256163
		100249839	stilbene synthase 3	Up	LOC100249839
		100256566	stilbene synthase	Up	VINST1
		100261661	stilbene synthase 1	Up	LOC100261661
		100264173	stilbene synthase 5-like	Up	LOC100264173
		104877274	stilbene synthase 1	Up	LOC104877274
		100246283	stilbene synthase 5	Up	LOC100246283
		100217471	stilbene synthase	Up	STS
		100262321	stilbene synthase 2	Up	LOC100262321
		100266849	stilbene synthase 6	Up	LOC100266849
		100242994	stilbene synthase	Up	STS
		100245181	stilbene synthase 5	Up	LOC100245181
		100253166	stilbene synthase 1	Up	LOC100253166
		100241156	alanine aminotransferase 2	Up	LOC100241156
		100251360	protein STRICTOSIDINE SYNTHASE-LIKE 3	Up	LOC100251360
		100258294	stilbene synthase 1-like	Up	LOC100258294
cinnamic acid biosynthetic process	GO:0009800	100251137	phenylalanine ammonia-lyase	Up	LOC100251137
		100855356	phenylalanine ammonia-lyase	Up	LOC100855356
		100245997	phenylalanine ammonia-lyase	Up	LOC100245997
		100252889	phenylalanine ammonia-lyase	Up	LOC100252889
		104881994	phenylalanine ammonia-lyase 1-like	Up	LOC104881994
		100233012	phenylalanine ammonia-lyase G1	Up	LOC100233012
		100853659	phenylalanine ammonia-lyase-like	Up	LOC100853659
		100266593	phenylalanine ammonia-lyase	Up	LOC100266593
		100256293	phenylalanine ammonia-lyase-like	Up	LOC100256293
L-phenylalanine catabolic process	GO:0006559	100251137	phenylalanine ammonia-lyase	Up	LOC100251137
		100855356	phenylalanine ammonia-lyase	Up	LOC100855356
		100245997	phenylalanine ammonia-lyase	Up	LOC100245997
		100252889	phenylalanine ammonia-lyase	Up	LOC100252889
		104881994	phenylalanine ammonia-lyase 1-like	Up	LOC104881994
		100233012	phenylalanine ammonia-lyase G1	Up	LOC100233012
		100853659	phenylalanine ammonia-lyase-like	Up	LOC100853659
		100266593	phenylalanine ammonia-lyase	Up	LOC100266593
		100256293	phenylalanine ammonia-lyase-like	Up	LOC100256293
response to biotic stimulus	GO:0009607	100260133	pathogenesis-related protein 10.4	Up	PR10.4
		100261887	pathogenesis-related protein 10.3-like	Up	LOC100261887
		100233060	MLO7 protein	Up	MLO7
		100267074	pathogenesis-related protein 10.3	Up	PR10.3
		100249884	pathogenesis-related protein 10	Up	PR10.2
		100263738	pathogenesis-related protein STH-2	Up	LOC100263738
		100246525	major allergen Pru av 1	Up	LOC100246525
		100256795	pathogenesis-related protein 10.3-like	Up	LOC100256795
		100251668	major allergen Pru av 1-like	Up	LOC100251668
		100233063	MLO11 protein	Up	MLO11
		100246600	pathogenesis-related protein 10.9	Up	PR10.9
		100258426	pathogenesis-related protein 10.8	Up	PR10.8
xyloglucan metabolic process	GO:0010411	100250461	xyloglucan endotransglucosylase/hydrolase 2	Down	LOC100250461
		100266747	probable xyloglucan endotransglucosylase/hydrolase protein 23	Down	LOC100266747
		100241586	protein ALTERED XYLOGLUCAN 4	Down	LOC100241586
		100261619	probable xyloglucan endotransglucosylase	Down	LOC100261619
		100251303	probable xyloglucan endotransglucosylase/hydrolase protein 23	Down	LOC100251303
		100232906	probable xyloglucan endotransglucosylase	Down	LOC100232906
		100256520	probable xyloglucan endotransglucosylase/hydrolase protein 23	Down	LOC100256520
		100263523	xyloglucan endotransglucosylase	Down	LOC100263523
		100256457	xyloglucan endotransglucosylase	Down	LOC100256457
		100248328	xyloglucan endotransglucosylase/hydrolase protein 9	Down	LOC100248328
		100241056	xyloglucan endotransglucosylase	Down	LOC100241056
		100263324	probable xyloglucan endotransglucosylase	Down	LOC100263324
cell wall biogenesis	GO:0042546	100250461	xyloglucan endotransglucosylase/hydrolase 2	Down	LOC100250461
		100266747	probable xyloglucan endotransglucosylase/hydrolase protein 23	Down	LOC100266747
		100261619	probable xyloglucan endotransglucosylase	Down	LOC100261619
		100251303	probable xyloglucan endotransglucosylase/hydrolase protein 23	Down	LOC100251303
		100232906	probable xyloglucan endotransglucosylase	Down	LOC100232906
		100256520	probable xyloglucan endotransglucosylase/hydrolase protein 23	Down	LOC100256520
		100266059	probable methyltransferase PMT14	Down	LOC100266059
		100263523	xyloglucan endotransglucosylase	Down	LOC100263523
		100854472	pollen-specific protein C13	Down	LOC100854472
		100256457	xyloglucan endotransglucosylase	Down	LOC100256457
		100243459	cellulose synthase-like protein D5	Down	LOC100243459
		100248328	xyloglucan endotransglucosylase/hydrolase protein 9	Down	LOC100248328
		100241056	xyloglucan endotransglucosylase	Down	LOC100241056
		100263324	probable xyloglucan endotransglucosylase	Down	LOC100263324
DNA replication initiation	GO:0006270	100257355	protein POLLENLESS 3-LIKE 2	Down	LOC100257355
		100257984	DNA polymerase alpha subunit B	Down	LOC100257984
		104879120	protein POLLENLESS 3-LIKE 2	Down	LOC104879120
		100259691	uncharacterized LOC100259691	Down	LOC100259691
		100245742	WD repeat and HMG-box DNA-binding protein 1	Down	LOC100245742
		100266163	DNA replication licensing factor MCM2	Down	LOC100266163
		100267599	DNA replication licensing factor MCM7	Down	LOC100267599
		100255608	DNA mismatch repair protein MSH6	Down	LOC100255608
		100261877	DNA replication licensing factor MCM5	Down	LOC100261877
		100251592	F-box protein At1g10780	Down	LOC100251592
		100246773	mini-chromosome maintenance complex-binding protein	Down	LOC100246773
		100245101	cell division control protein 6 homolog B	Down	LOC100245101
microtubule-based movement	GO:0007018	100250033	ATP binding microtubule motor family-like	Down	LOC100250033
		100247311	kinesin-like protein KIN-4A	Down	LOC100247311
		100250527	kinesin-like protein KIN-14R	Down	LOC100250527
		100255840	kinesin-like protein KIN-4A	Down	LOC100255840
		100259414	kinesin-like protein KIN-8A	Down	LOC100259414
		100248639	kinesin-like protein KIN-14N	Down	LOC100248639
		100248567	kinesin-like protein KIN-14I	Down	LOC100248567
		100254378	kinesin-like protein NACK2	Down	LOC100254378
		100255345	kinesin-like protein KIN-5D	Down	LOC100255345
		100265052	tubulin beta-4 chain	Down	LOC100265052
		100249019	kinesin-like protein KIN-14R	Down	LOC100249019
		100261269	kinesin-like protein KIN-10B	Down	LOC100261269
carbohydrate metabolic process	GO:0005975	100255329	beta-glucosidase 12	Up	LOC100255329
		100245849	probable 6-phosphogluconolactonase 1	Up	LOC100245849
		100256970	beta-fructofuranosidase, soluble isoenzyme I	Up	LOC100256970
		100232848	beta-galactosidase 3	Down	LOC100232848
		100255214	HIPL1 protein	Up	LOC100255214
		100260409	beta-glucosidase 12-like	Up	LOC100260409
		100259328	beta-galactosidase	Up	LOC100259328
		100232901	beta-galactosidase BG1-like	Down	LOC100232901
		100232911	class IV chitinase	Up	CHI4C
		100257740	glucan endo-1,3-beta-glucosidase 13-like	Down	LOC100257740
		100255914	beta-glucosidase 44	Down	LOC100255914
		100245036	beta-galactosidase 8	Down	LOC100245036
		100248333	acidic mammalian chitinase	Up	LOC100248333
		100232951	cell wall apoplastic invertase	Up	CWINV
		100261876	glucan endo-1,3-beta-glucosidase 12	Down	LOC100261876
		100249999	glutamine--fructose-6-phosphate aminotransferase [isomerizing] 2	Up	LOC100249999
		100257138	beta-galactosidase 3	Down	LOC100257138
		100252971	glucan endo-1,3-beta-glucosidase 13-like	Down	LOC100252971
		100255211	glucan endo-1,3-beta-glucosidase 4	Down	LOC100255211
		100264923	probable gluconokinase	Up	LOC100264923
		100256098	endochitinase EP3	Up	LOC100256098
		100262858	probable polygalacturonase	Up	LOC100262858
		100233039	polygalacturonase	Down	LOC100233039
		100245556	mannan endo-1,4-beta-mannosidase 7	Down	LOC100245556
		100259912	mannan endo-1,4-beta-mannosidase 7	Down	LOC100259912
		100260519	probable polygalacturonase	Down	LOC100260519
		100266937	chitinase-like protein 2	Down	LOC100266937
		100265181	beta-galactosidase 1	Down	LOC100265181
		100241904	UDP-glucuronate 4-epimerase 6	Down	LOC100241904
		100251445	glucan endo-1,3-beta-glucosidase 2	Down	LOC100251445
		100241493	furcatin hydrolase	Down	LOC100241493
		100854828	probable glucan endo-1,3-beta-glucosidase A6	Down	LOC100854828
		100853320	glucan endo-1,3-beta-D-glucosidase	Down	LOC100853320
		100853849	acid beta-fructofuranosidase	Up	LOC100853849
plant-type cell wall organization	GO:0009664	100244103	expansin-A10	Down	LOC100244103
		100264662	subtilisin-like protease SBT1.8	Down	LOC100264662
		100265802	alpha,alpha-trehalose-phosphate synthase [UDP-forming] 1	Down	LOC100265802
		100262778	patellin-4	Down	LOC100262778
		100243647	fasciclin-like arabinogalactan protein 10	Down	LOC100243647
		100232848	beta-galactosidase 3	Down	LOC100232848
		100253692	pectinesterase	Down	LOC100253692
		100232901	beta-galactosidase BG1-like	Down	LOC100232901
		100245075	aspartic proteinase nepenthesin-1-like	Down	LOC100245075
		100257138	beta-galactosidase 3	Down	LOC100257138
		100261426	expansin-like	Down	LOC100261426
		100267564	receptor-like protein kinase HSL1	Down	LOC100267564
		100263987	expansin-A4	Down	LOC100263987
		100249605	expansin-A13	Down	LOC100249605
DNA methylation	GO:0006306	100257355	protein POLLENLESS 3-LIKE 2	Down	LOC100257355
		100266680	BEL1-like homeodomain protein 9	Down	LOC100266680
		100257984	DNA polymerase alpha subunit B	Down	LOC100257984
		100259547	uncharacterized LOC100259547	Down	LOC100259547
		104879120	protein POLLENLESS 3-LIKE 2	Down	LOC104879120
		100259691	uncharacterized LOC100259691	Down	LOC100259691
		100245742	WD repeat and HMG-box DNA-binding protein 1	Down	LOC100245742
		100266163	DNA replication licensing factor MCM2	Down	LOC100266163
		100267599	DNA replication licensing factor MCM7	Down	LOC100267599
		100252996	protein FIZZY-RELATED 3	Down	LOC100252996
		100261877	DNA replication licensing factor MCM5	Down	LOC100261877
		100246773	mini-chromosome maintenance complex-binding protein	Down	LOC100246773
		100250552	protein CYPRO4	Down	LOC100250552
regulation of DNA replication	GO:0006275	100257355	protein POLLENLESS 3-LIKE 2	Down	LOC100257355
		100257984	DNA polymerase alpha subunit B	Down	LOC100257984
		100264093	cyclin-D3-3	Down	LOC100264093
		104879120	protein POLLENLESS 3-LIKE 2	Down	LOC104879120
		100259691	uncharacterized LOC100259691	Down	LOC100259691
		100245742	WD repeat and HMG-box DNA-binding protein 1	Down	LOC100245742
		100266163	DNA replication licensing factor MCM2	Down	LOC100266163
		100255608	DNA mismatch repair protein MSH6	Down	LOC100255608
		100261877	DNA replication licensing factor MCM5	Down	LOC100261877
		100251592	F-box protein At1g10780	Down	LOC100251592
		100246773	mini-chromosome maintenance complex-binding protein	Down	LOC100246773
		100250552	protein CYPRO4	Down	LOC100250552
cell wall organization	GO:0071555	100250461	xyloglucan endotransglucosylase/hydrolase 2	Down	LOC100250461
		100266747	probable xyloglucan endotransglucosylase/hydrolase protein 23	Down	LOC100266747
		100258692	cytochrome P450 90A1	Down	LOC100258692
		100247219	cellulose synthase-like protein D2	Up	LOC100247219
		100242574	cellulose synthase-like protein G2	Down	LOC100242574
		100259087	tubulin beta-1 chain	Down	LOC100259087
		100261619	probable xyloglucan endotransglucosylase	Down	LOC100261619
		100251303	probable xyloglucan endotransglucosylase/hydrolase protein 23	Down	LOC100251303
		100232906	probable xyloglucan endotransglucosylase	Down	LOC100232906
		100256520	probable xyloglucan endotransglucosylase/hydrolase protein 23	Down	LOC100256520
		100263865	receptor-like serine/threonine-protein kinase NCRK	Down	LOC100263865
		100260057	homeobox-leucine zipper protein ATHB-15	Down	LOC100260057
		100852446	probable galacturonosyltransferase 4	Down	LOC100852446
		100263523	xyloglucan endotransglucosylase	Down	LOC100263523
		100262858	probable polygalacturonase	Up	LOC100262858
		100233039	polygalacturonase	Down	LOC100233039
		100253642	monocopper oxidase-like protein SKU5	Down	LOC100253642
		100256457	xyloglucan endotransglucosylase	Down	LOC100256457
		100243459	cellulose synthase-like protein D5	Down	LOC100243459
		100260519	probable polygalacturonase	Down	LOC100260519
		100248328	xyloglucan endotransglucosylase/hydrolase protein 9	Down	LOC100248328
		100241056	xyloglucan endotransglucosylase	Down	LOC100241056
		100258406	probable galacturonosyltransferase 4	Down	LOC100258406
		100263324	probable xyloglucan endotransglucosylase	Down	LOC100263324
Cellular component
anchored component of plasma membrane	GO:0046658	100266600	uncharacterized GPI-anchored protein At4g28100	Down	LOC100266600
		100261607	UPF0503 protein At3g09070, chloroplastic-like	Down	LOC100261607
		100250885	aspartic proteinase-like protein 1	Down	LOC100250885
		100243647	fasciclin-like arabinogalactan protein 10	Down	LOC100243647
		100257740	glucan endo-1,3-beta-glucosidase 13-like	Down	LOC100257740
		100263971	protein COBRA	Down	LOC100263971
		100267784	PLASMODESMATA CALLOSE-BINDING PROTEIN 5	Down	LOC100267784
		100255211	glucan endo-1,3-beta-glucosidase 4	Down	LOC100255211
		100253642	monocopper oxidase-like protein SKU5	Down	LOC100253642
		100251445	glucan endo-1,3-beta-glucosidase 2	Down	LOC100251445
microtubule	GO:0005874	100260443	tubulin beta-2 chain	Down	LOC100260443
		100250033	ATP binding microtubule motor family-like	Down	LOC100250033
		100247311	kinesin-like protein KIN-4A	Down	LOC100247311
		100259087	tubulin beta-1 chain	Down	LOC100259087
		100250527	kinesin-like protein KIN-14R	Down	LOC100250527
		100255840	kinesin-like protein KIN-4A	Down	LOC100255840
		100247081	tubulin alpha-2 chain-like	Down	LOC100247081
		100259414	kinesin-like protein KIN-8A	Down	LOC100259414
		100248639	kinesin-like protein KIN-14N	Down	LOC100248639
		100248567	kinesin-like protein KIN-14I	Down	LOC100248567
		100247366	tubulin alpha chain	Down	LOC100247366
		100254378	kinesin-like protein NACK2	Down	LOC100254378
		100255345	kinesin-like protein KIN-5D	Down	LOC100255345
		100265052	tubulin beta-4 chain	Down	LOC100265052
		100249019	kinesin-like protein KIN-14R	Down	LOC100249019
		100261269	kinesin-like protein KIN-10B	Down	LOC100261269
cell wall	GO:0005618	100244103	expansin-A10	Down	LOC100244103
		100250461	xyloglucan endotransglucosylase/hydrolase 2	Down	LOC100250461
		100266747	probable xyloglucan endotransglucosylase/hydrolase protein 23	Down	LOC100266747
		100245658	pectinesterase	Down	LOC100245658
		100257530	probable pectinesterase pectinesterase inhibitor 51	Down	LOC100257530
		100259777	pectinesterase 2	Up	LOC100259777
		100257005	Peroxidase 4	Up	LOC100257005
		100261619	probable xyloglucan endotransglucosylase	Down	LOC100261619
		100251303	probable xyloglucan endotransglucosylase/hydrolase protein 23	Down	LOC100251303
		100232906	probable xyloglucan endotransglucosylase	Down	LOC100232906
		100255703	pectinesterase 2	Up	LOC100255703
		100253692	pectinesterase	Down	LOC100253692
		100256520	probable xyloglucan endotransglucosylase/hydrolase protein 23	Down	LOC100256520
		100245036	beta-galactosidase 8	Down	LOC100245036
		100245233	subtilisin-like protease SBT2.5	Down	LOC100245233
		100258932	probable pectinesterase/pectinesterase inhibitor 7	Up	LOC100258932
		100263523	xyloglucan endotransglucosylase	Down	LOC100263523
		100261426	expansin-like	Down	LOC100261426
		100256457	xyloglucan endotransglucosylase	Down	LOC100256457
		100262077	pectinesterase 2	Up	LOC100262077
		100263987	expansin-A4	Down	LOC100263987
		100249605	expansin-A13	Down	LOC100249605
		100248328	xyloglucan endotransglucosylase/hydrolase protein 9	Down	LOC100248328
		100241056	xyloglucan endotransglucosylase	Down	LOC100241056
		100251413	pectinesterase	Down	LOC100251413
		100263324	probable xyloglucan endotransglucosylase	Down	LOC100263324
plant-type cell wall	GO:0009505	100264662	subtilisin-like protease SBT1.8	Down	LOC100264662
		100259395	SNF1-related protein kinase regulatory subunit gamma-1	Up	LOC100259395
		100243647	fasciclin-like arabinogalactan protein 10	Down	LOC100243647
		100257740	glucan endo-1,3-beta-glucosidase 13-like	Down	LOC100257740
		100263971	protein COBRA	Down	LOC100263971
		100267902	GDSL esterase/lipase At5g14450	Down	LOC100267902
		100250873	14-3-3-like protein GF14 kappa	Down	LOC100250873
		100251409	subtilisin-like protease SBT1.4	Down	LOC100251409
		100245075	aspartic proteinase nepenthesin-1-like	Down	LOC100245075
		100266059	probable methyltransferase PMT14	Down	LOC100266059
		100253493	trans-cinnamate 4-monooxygenase-like	Up	LOC100253493
		100249552	L-ascorbate oxidase homolog	Down	LOC100249552
		100253642	monocopper oxidase-like protein SKU5	Down	LOC100253642
		100265181	beta-galactosidase 1	Down	LOC100265181
		100242388	subtilisin-like protease SBT1.7	Down	LOC100242388
		100854828	probable glucan endo-1,3-beta-glucosidase A6	Down	LOC100854828
		100266367	protein EXORDIUM-like 3	Down	LOC100266367
apoplast	GO:0048046	100250461	xyloglucan endotransglucosylase/hydrolase 2	Down	LOC100250461
		100266747	probable xyloglucan endotransglucosylase/hydrolase protein 23	Down	LOC100266747
		100264539	protein RALF-like 34	Down	LOC100264539
		100257005	Peroxidase 4	Up	LOC100257005
		100243647	fasciclin-like arabinogalactan protein 10	Down	LOC100243647
		100264106	rapid alkalinization factor	Up	LOC100264106
		100261619	probable xyloglucan endotransglucosylase	Down	LOC100261619
		100251303	probable xyloglucan endotransglucosylase/hydrolase protein 23	Down	LOC100251303
		100232906	probable xyloglucan endotransglucosylase	Down	LOC100232906
		100256520	probable xyloglucan endotransglucosylase/hydrolase protein 23	Down	LOC100256520
		100852637	laccase-15-like	Up	LOC100852637
		100257854	36.4 kDa proline-rich protein	Down	LOC100257854
		100242381	putative laccase-9	Up	LOC100242381
		100251409	subtilisin-like protease SBT1.4	Down	LOC100251409
		100853445	laccase-15-like	Up	LOC100853445
		100263523	xyloglucan endotransglucosylase	Down	LOC100263523
		100855074	laccase-15-like	Up	LOC100855074
		100259980	germin-like protein	Up	LOC100259980
		100253642	monocopper oxidase-like protein SKU5	Down	LOC100253642
		100256457	xyloglucan endotransglucosylase	Down	LOC100256457
		100250111	laccase-15	Up	LOC100250111
		100266290	laccase-14	Up	LOC100266290
		100242388	subtilisin-like protease SBT1.7	Down	LOC100242388
		100262882	laccase-14-like	Up	LOC100262882
		100248328	xyloglucan endotransglucosylase/hydrolase protein 9	Down	LOC100248328
		100249362	laccase-15-like	Up	LOC100249362
		100241056	xyloglucan endotransglucosylase	Down	LOC100241056
		100247137	copper transport protein ATX1	Up	LOC100247137
		100263324	probable xyloglucan endotransglucosylase	Down	LOC100263324
kinesin complex	GO:0005871	100250033	ATP binding microtubule motor family-like	Down	LOC100250033
		100247311	kinesin-like protein KIN-4A	Down	LOC100247311
		100250527	kinesin-like protein KIN-14R	Down	LOC100250527
		100255840	kinesin-like protein KIN-4A	Down	LOC100255840
		100259414	kinesin-like protein KIN-8A	Down	LOC100259414
		100248639	kinesin-like protein KIN-14N	Down	LOC100248639
		100248567	kinesin-like protein KIN-14I	Down	LOC100248567
		100254378	kinesin-like protein NACK2	Down	LOC100254378
		100255345	kinesin-like protein KIN-5D	Down	LOC100255345
		100249019	kinesin-like protein KIN-14R	Down	LOC100249019
		100261269	kinesin-like protein KIN-10B	Down	LOC100261269
cytoskeletal part	GO:0044430	100264192	kinesin-like protein KIN-12B	Down	LOC100264192
		100252401	kinesin-like protein KIN-4C	Down	LOC100252401
		100246940	kinesin-like protein KIN-14L	Down	LOC100246940
		100242735	protein TPX2	Down	LOC100242735
		100255624	kinesin-like protein KIN-12D	Down	LOC100255624
		100264847	kinesin-like protein KIN-10A	Down	LOC100264847
		100257878	kinesin-like protein KIN-14S	Down	LOC100257878
plasmodesma	GO:0009506	100264662	subtilisin-like protease SBT1.8	Down	LOC100264662
		100255163	HVA22-like protein a	Down	LOC100255163
		100260571	heavy metal-associated isoprenylated plant protein 26	Down	LOC100260571
		100232950	hexose transporter	Up	HT5
		100262591	nucleobase-ascorbate transporter 3	Down	LOC100262591
		100259655	universal stress protein A-like protein	Down	LOC100259655
		100261454	heavy metal-associated isoprenylated plant protein 33	Down	LOC100261454
		100263040	CSC1-like protein At1g32090	Down	LOC100263040
		100267143	uncharacterized LOC100267143	Down	LOC100267143
		100267902	GDSL esterase/lipase At5g14450	Down	LOC100267902
		100242789	Niemann-Pick C1 protein	Down	LOC100242789
		100245034	hypersensitive-induced response protein 1	Up	LOC100245034
		100257854	36.4 kDa proline-rich protein	Down	LOC100257854
		100250035	serine/threonine-protein kinase HT1	Up	LOC100250035
		100253493	trans-cinnamate 4-monooxygenase-like	Up	LOC100253493
		100267784	PLASMODESMATA CALLOSE-BINDING PROTEIN 5	Down	LOC100267784
		100251592	F-box protein At1g10780	Down	LOC100251592
		100262940	EH domain-containing protein 1	Down	LOC100262940
		100244826	probable LRR receptor-like serine	Down	LOC100244826
		100253642	monocopper oxidase-like protein SKU5	Down	LOC100253642
		100254378	kinesin-like protein NACK2	Down	LOC100254378
		100263678	S-adenosylmethionine synthase 1	Up	LOC100263678
		100261782	caffeoylshikimate esterase	Up	LOC100261782
		100260198	expansin-B3	Down	LOC100260198
		100251695	cysteine-rich receptor-like protein kinase 2	Up	LOC100251695
		100265181	beta-galactosidase 1	Down	LOC100265181
		100854828	probable glucan endo-1,3-beta-glucosidase A6	Down	LOC100854828
		100248095	caffeoylshikimate esterase	Up	LOC100248095
		100266367	protein EXORDIUM-like 3	Down	LOC100266367
microtubule cytoskeleton	GO:0015630	100264192	kinesin-like protein KIN-12B	Down	LOC100264192
		100252401	kinesin-like protein KIN-4C	Down	LOC100252401
		100246940	kinesin-like protein KIN-14L	Down	LOC100246940
		100242735	protein TPX2	Down	LOC100242735
		100255624	kinesin-like protein KIN-12D	Down	LOC100255624
		100264847	kinesin-like protein KIN-10A	Down	LOC100264847
		100257878	kinesin-like protein KIN-14S	Down	LOC100257878
Molecular function
trihydroxystilbene synthase activity	GO:0050350	100241164	stilbene synthase 6-like	Up	LOC100241164
		100263437	stilbene synthase 1	Up	LOC100263437
		100256566	stilbene synthase	Up	VINST1
		100261661	stilbene synthase 1	Up	LOC100261661
		104877274	stilbene synthase 1	Up	LOC104877274
		100217471	stilbene synthase	Up	STS
		100262321	stilbene synthase 2	Up	LOC100262321
		100266849	stilbene synthase 6	Up	LOC100266849
		100242994	stilbene synthase	Up	STS
		100245181	stilbene synthase 5	Up	LOC100245181
		100253166	stilbene synthase 1	Up	LOC100253166
		100258294	stilbene synthase 1-like	Up	LOC100258294
phenylalanine ammonia-lyase activity	GO:0045548	100251137	phenylalanine ammonia-lyase	Up	LOC100251137
		100855356	phenylalanine ammonia-lyase	Up	LOC100855356
		100245997	phenylalanine ammonia-lyase	Up	LOC100245997
		100252889	phenylalanine ammonia-lyase	Up	LOC100252889
		104881994	phenylalanine ammonia-lyase 1-like	Up	LOC104881994
		100233012	phenylalanine ammonia-lyase G1	Up	LOC100233012
		100853659	phenylalanine ammonia-lyase-like	Up	LOC100853659
		100266593	phenylalanine ammonia-lyase	Up	LOC100266593
		100256293	phenylalanine ammonia-lyase-like	Up	LOC100256293
carbohydrate binding	GO:0030246	100232848	beta-galactosidase 3	Down	LOC100232848
		100242272	G-type lectin S-receptor-like serine/threonine-protein kinase SD2-5	Up	LOC100242272
		100259328	beta-galactosidase	Up	LOC100259328
		100232901	beta-galactosidase BG1-like	Down	LOC100232901
		100245036	beta-galactosidase 8	Down	LOC100245036
		100248357	putative receptor protein kinase ZmPK1	Up	LOC100248357
		100262991	alpha-xylosidase 1	Down	LOC100262991
		100249999	glutamine--fructose-6-phosphate aminotransferase [isomerizing] 2	Up	LOC100249999
		100243753	F-box protein PP2-A13	Up	LOC100243753
		100257138	beta-galactosidase 3	Down	LOC100257138
		104882469	G-type lectin S-receptor-like serine/threonine-protein kinase At5g35370	Up	LOC104882469
		100253641	hydroxyproline O-galactosyltransferase GALT6	Up	LOC100253641
		100265181	beta-galactosidase 1	Down	LOC100265181
		100241177	probable L-type lectin-domain containing receptor kinase S.7	Down	LOC100241177
		100242374	beta-1,3-galactosyltransferase GALT1	Up	LOC100242374
		100248692	F-box protein PP2-A13	Up	LOC100248692
		100267116	L-type lectin-domain containing receptor kinase VIII.1	Down	LOC100267116
		100246642	L-type lectin-domain containing receptor kinase S.1	Up	LOC100246642
		100259874	endoglucanase 6-like	Down	LOC100259874
hydrolase activity, hydrolyzing O-glycosyl compounds	GO:0004553	100250461	xyloglucan endotransglucosylase/hydrolase 2	Down	LOC100250461
		100255329	beta-glucosidase 12	Up	LOC100255329
		100266747	probable xyloglucan endotransglucosylase/hydrolase protein 23	Down	LOC100266747
		100260409	beta-glucosidase 12-like	Up	LOC100260409
		100248768	anti-sigma-I factor RsgI6	Down	LOC100248768
		100261619	probable xyloglucan endotransglucosylase	Down	LOC100261619
		100251303	probable xyloglucan endotransglucosylase/hydrolase protein 23	Down	LOC100251303
		100232906	probable xyloglucan endotransglucosylase	Down	LOC100232906
		100256520	probable xyloglucan endotransglucosylase/hydrolase protein 23	Down	LOC100256520
		100255914	beta-glucosidase 44	Down	LOC100255914
		100232951	cell wall apoplastic invertase	Up	CWINV
		100261876	glucan endo-1,3-beta-glucosidase 12	Down	LOC100261876
		100257138	beta-galactosidase 3	Down	LOC100257138
		100255211	glucan endo-1,3-beta-glucosidase 4	Down	LOC100255211
		100263523	xyloglucan endotransglucosylase	Down	LOC100263523
		100256457	xyloglucan endotransglucosylase	Down	LOC100256457
		100245556	mannan endo-1,4-beta-mannosidase 7	Down	LOC100245556
		100259912	mannan endo-1,4-beta-mannosidase 7	Down	LOC100259912
		100248328	xyloglucan endotransglucosylase/hydrolase protein 9	Down	LOC100248328
		100241493	furcatin hydrolase	Down	LOC100241493
		100854828	probable glucan endo-1,3-beta-glucosidase A6	Down	LOC100854828
		100241056	xyloglucan endotransglucosylase	Down	LOC100241056
		100254154	glucan endo-1,3-beta-glucosidase 1	Down	LOC100254154
		100263324	probable xyloglucan endotransglucosylase	Down	LOC100263324
xyloglucan:xyloglucosyl transferase activity	GO:0016762	100250461	xyloglucan endotransglucosylase/hydrolase 2	Down	LOC100250461
		100266747	probable xyloglucan endotransglucosylase/hydrolase protein 23	Down	LOC100266747
		100261619	probable xyloglucan endotransglucosylase	Down	LOC100261619
		100251303	probable xyloglucan endotransglucosylase/hydrolase protein 23	Down	LOC100251303
		100232906	probable xyloglucan endotransglucosylase	Down	LOC100232906
		100256520	probable xyloglucan endotransglucosylase/hydrolase protein 23	Down	LOC100256520
		100263523	xyloglucan endotransglucosylase	Down	LOC100263523
		100256457	xyloglucan endotransglucosylase	Down	LOC100256457
		100248328	xyloglucan endotransglucosylase/hydrolase protein 9	Down	LOC100248328
		100241056	xyloglucan endotransglucosylase	Down	LOC100241056
		100263324	probable xyloglucan endotransglucosylase	Down	LOC100263324
oxidoreductase activity	GO:0016491	100265761	feruloyl CoA ortho-hydroxylase 2	Up	LOC100265761
		100248387	cytochrome P450 71A9	Up	LOC100248387
		100243859	probable mannitol dehydrogenase	Up	LOC100243859
		100257330	L-idonate 5-dehydrogenase	Up	LOC100257330
		100261642	probable mannitol dehydrogenase	Up	LOC100261642
		100248870	berberine bridge enzyme-like 13	Up	LOC100248870
		100247046	protein SRG1	Up	LOC100247046
		100260905	S-norcoclaurine synthase 1	Up	LOC100260905
		100241452	probable NAD(P)H dehydrogenase (quinone) FQR1-like 1	Up	LOC100241452
		100232919	NAD(P)H dehydrogenase (quinone) FQR1	Up	LOC100232919
		100248214	(+)-neomenthol dehydrogenase	Up	LOC100248214
		100259521	acyl-lipid (9-3)-desaturase	Down	LOC100259521
		100246774	putative quinone-oxidoreductase homolog, chloroplastic	Up	LOC100246774
		100257784	L-ascorbate oxidase	Up	LOC100257784
		100265053	cytochrome P450 714C2	Up	LOC100265053
		100252376	geraniol 8-hydroxylase-like	Up	LOC100252376
		100854583	probable mannitol dehydrogenase	Up	LOC100854583
		100254635	alcohol dehydrogenase-like 6	Up	LOC100254635
		100232980	L-idonate dehydrogenase	Up	LOC100232980
		100855376	probable mannitol dehydrogenase	Up	LOC100855376
		100255087	12-oxophytodienoate reductase 2-like	Up	LOC100255087
		100256781	putative 12-oxophytodienoate reductase 11	Up	LOC100256781
		100264138	protein SRG1	Up	LOC100264138
		100243526	probable aldo-keto reductase 1	Up	LOC100243526
		100244719	putative 12-oxophytodienoate reductase 11	Up	LOC100244719
		100247568	receptor-like protein kinase 5	Up	LOC100247568
		100241881	calmodulin	Up	LOC100241881
		100256548	12-oxophytodienoate reductase 2	Up	LOC100256548
		109123025	short-chain type dehydrogenase/reductase-like	Up	LOC109123025
		100257158	putative clathrin assembly protein At5g57200	Up	LOC100257158
		100261231	probable inactive leucine-rich repeat receptor-like protein kinase At3g03770	Down	LOC100261231
		100233035	monodehydroascorbate reductase	Up	LOC100233035
		100254716	phytosulfokine receptor 1	Up	LOC100254716
		100246287	probable aldo-keto reductase 2	Up	LOC100246287
		100854029	probable NAD(P)H dehydrogenase (quinone) FQR1-like 1	Up	LOC100854029
		100251316	cytochrome P450 71D9	Up	LOC100251316
		100251037	secoisolariciresinol dehydrogenase-like	Down	LOC100251037
		100243444	cytochrome P450 93A3	Up	LOC100243444
		100267564	receptor-like protein kinase HSL1	Down	LOC100267564
		100245978	cytokinin dehydrogenase 7	Up	LOC100245978
		100266601	uncharacterized LOC100266601	Up	LOC100266601
		100245491	probable polyamine oxidase 2	Up	LOC100245491
		100263656	L-ascorbate oxidase	Up	LOC100263656
		100248669	probable aldo-keto reductase 1	Up	LOC100248669
		100250102	zinc transporter 6, chloroplastic	Up	LOC100250102
		100248570	protein DOWNY MILDEW RESISTANCE 6	Up	LOC100248570
		100232930	1-aminocyclopropane-1-carboxylate oxidase homolog 1	Up	LOC100232930
		100250462	probable leucine-rich repeat receptor-like serine/threonine-protein kinase At3g14840	Up	LOC100250462
		100250034	putative 12-oxophytodienoate reductase 11	Up	LOC100250034
		100245473	S-norcoclaurine synthase 1-like	Up	LOC100245473
microtubule motor activity	GO:0003777	100250033	ATP binding microtubule motor family-like	Down	LOC100250033
		100247311	kinesin-like protein KIN-4A	Down	LOC100247311
		100250527	kinesin-like protein KIN-14R	Down	LOC100250527
		100255840	kinesin-like protein KIN-4A	Down	LOC100255840
		100259414	kinesin-like protein KIN-8A	Down	LOC100259414
		100248639	kinesin-like protein KIN-14N	Down	LOC100248639
		100248567	kinesin-like protein KIN-14I	Down	LOC100248567
		100254378	kinesin-like protein NACK2	Down	LOC100254378
		100255345	kinesin-like protein KIN-5D	Down	LOC100255345
		100249019	kinesin-like protein KIN-14R	Down	LOC100249019
		100261269	kinesin-like protein KIN-10B	Down	LOC100261269

## Sheet: Sheet1
Supplementary Table S7 DEGs list of significantly enriched GO terms
GO term	GO_ID	GeneID	Description	Diff	Symbol
Biological process
defense response	GO:0006952	100260133	pathogenesis-related protein 10.4	Up	PR10.4
		100241164	stilbene synthase 6-like	Up	LOC100241164
		100263437	stilbene synthase 1	Up	LOC100263437
		100261887	pathogenesis-related protein 10.3-like	Up	LOC100261887
		100233060	MLO7 protein	Up	MLO7
		100267074	pathogenesis-related protein 10.3	Up	PR10.3
		100262775	probable protein S-acyltransferase 7	Up	LOC100262775
		100249884	pathogenesis-related protein 10	Up	PR10.2
		100263738	pathogenesis-related protein STH-2	Up	LOC100263738
		100256566	stilbene synthase	Up	VINST1
		100246525	major allergen Pru av 1	Up	LOC100246525
		100256795	pathogenesis-related protein 10.3-like	Up	LOC100256795
		100261661	stilbene synthase 1	Up	LOC100261661
		104877274	stilbene synthase 1	Up	LOC104877274
		100251668	major allergen Pru av 1-like	Up	LOC100251668
		100217471	stilbene synthase	Up	STS
		100233063	MLO11 protein	Up	MLO11
		100262321	stilbene synthase 2	Up	LOC100262321
		100266849	stilbene synthase 6	Up	LOC100266849
		100242994	stilbene synthase	Up	STS
		100245181	stilbene synthase 5	Up	LOC100245181
		100253166	stilbene synthase 1	Up	LOC100253166
		100246600	pathogenesis-related protein 10.9	Up	PR10.9
		100258426	pathogenesis-related protein 10.8	Up	PR10.8
		100258294	stilbene synthase 1-like	Up	LOC100258294
oxidation-reduction process	GO:0055114	100252340	sterol 14-demethylase	Down	LOC100252340
		100252340	feruloyl CoA ortho-hydroxylase 2	Up	LOC100265761
		100259314	cytochrome P450 CYP736A12	Up	LOC100259314
		100261294	steroid 5-alpha-reductase DET2	Down	LOC100261294
		100243859	probable mannitol dehydrogenase	Up	LOC100243859
		100257330	L-idonate 5-dehydrogenase	Up	LOC100257330
		100263730	cytokinin dehydrogenase 3	Up	LOC100263730
		100252519	berberine bridge enzyme-like 8	Up	LOC100252519
		100251509	probably inactive leucine-rich repeat receptor-like protein kinase At3g28040	Down	LOC100251509
		100245607	berberine bridge enzyme-like 21	Up	LOC100245607
		100264783	hypodontia, autosomal recessive (2)	Up	HYD2
		100261642	probable mannitol dehydrogenase	Up	LOC100261642
		100251539	cytochrome P450 CYP73A100	Up	LOC100251539
		100854291	peroxidase 5-like	Down	LOC100854291
		100258692	cytochrome P450 90A1	Down	LOC100258692
		100247046	protein SRG1	Up	LOC100247046
		100241814	peroxidase 42-like	Down	LOC100241814
		100260905	S-norcoclaurine synthase 1	Up	LOC100260905
		100264774	cytochrome P450 94A1	Up	LOC100264774
		100241452	probable NAD(P)H dehydrogenase (quinone) FQR1-like 1	Up	LOC100241452
		100232919	NAD(P)H dehydrogenase (quinone) FQR1	Up	LOC100232919
		100262839	cinnamoyl-CoA reductase-like SNL6	Up	LOC100262839
		100241059	glutaredoxin-C4	Down	LOC100241059
		100852979	2-alkenal reductase (NADP(+)-dependent)	Up	LOC100852979
		100242817	methylsterol monooxygenase 2-2	Down	LOC100242817
		100251623	cinnamoyl-CoA reductase 1	Up	LOC100251623
		100248319	isoflavone reductase homolog-like	Up	LOC100248319
		100245991	4-coumarate:CoA ligase	Up	4CL
		100261299	respiratory burst oxidase homolog protein B	Up	LOC100261299
		100248214	(+)-neomenthol dehydrogenase	Up	LOC100248214
		100266560	probable leucine-rich repeat receptor-like protein kinase At1g35710	Down	LOC100266560
		100259521	acyl-lipid (9-3)-desaturase	Down	LOC100259521
		100242305	beta-amyrin 28-oxidase	Up	LOC100242305
		100257474	cytochrome P450 734A1	Up	LOC100257474
		100232950	hexose transporter	Up	HT5
		100249166	NADP-dependent malic enzyme	Up	LOC100249166
		100246774	putative quinone-oxidoreductase homolog, chloroplastic	Up	LOC100246774
		100257005	Peroxidase 4	Up	LOC100257005
		100255505	cytochrome P450 710A11	Up	LOC100255505
		100250571	cytochrome P450 734A1	Up	LOC100250571
		100251750	fatty acid hydroperoxide lyase	Up	HPLA
		100255214	HIPL1 protein	Up	LOC100255214
		100262836	receptor protein kinase-like protein ZAR1	Down	LOC100262836
		100265401	cytokinin dehydrogenase 3	Up	LOC100265401
		100261934	cytochrome P450 94A1-like	Up	LOC100261934
		100261257	cysteine proteinase COT44	Up	LOC100261257
		104880184	uncharacterized LOC104880184	Up	LOC104880184
		100257784	L-ascorbate oxidase	Up	LOC100257784
		100248225	cytochrome b5	Up	LOC100248225
		109122869	cytochrome P450 CYP82D47-like	Up	LOC109122869
		100262614	respiratory burst oxidase homolog protein D	Up	LOC100262614
		100258817	zinc-binding alcohol dehydrogenase domain-containing protein 2	Up	LOC100258817
		100854583	probable mannitol dehydrogenase	Up	LOC100854583
		100268125	isoflavone 2'-hydroxylase-like	Up	LOC100268125
		100263820	short-chain dehydrogenase TIC 32, chloroplastic	Down	LOC100263820
		100254635	alcohol dehydrogenase-like 6	Up	LOC100254635
		100267760	cytokinin dehydrogenase 5	Down	LOC100267760
		100852637	laccase-15-like	Up	LOC100852637
		100232980	L-idonate dehydrogenase	Up	LOC100232980
		100855376	probable mannitol dehydrogenase	Up	LOC100855376
		100249138	isoflavone 3'-hydroxylase	Up	LOC100249138
		100249597	aldo-keto reductase family 4 member C10	Up	LOC100249597
		100267386	aldehyde dehydrogenase family 2 member B4, mitochondrial	Up	LOC100267386
		100255087	12-oxophytodienoate reductase 2-like	Up	LOC100255087
		100240979	NADPH--cytochrome P450 reductase	Up	LOC100240979
		100256781	putative 12-oxophytodienoate reductase 11	Up	LOC100256781
		100264138	protein SRG1	Up	LOC100264138
		100243526	probable aldo-keto reductase 1	Up	LOC100243526
		100244719	putative 12-oxophytodienoate reductase 11	Up	LOC100244719
		100245030	flavonol synthase/flavanone 3-hydroxylase	Up	LOC100245030
		100248785	4-hydroxyphenylpyruvate dioxygenase	Up	LOC100248785
		100854247	sphingolipid delta(4)-desaturase DES1-like	Down	LOC100854247
		100251813	cytochrome P450 CYP716A15	Up	CYP716A15
		100258246	probable LRR receptor-like serine	Down	LOC100258246
		100248724	probably inactive leucine-rich repeat receptor-like protein kinase At5g06940	Down	LOC100248724
		100242381	putative laccase-9	Up	LOC100242381
		100854562	cytokinin dehydrogenase 3	Up	LOC100854562
		100256548	12-oxophytodienoate reductase 2	Up	LOC100256548
		100253786	cytochrome P450 87A3	Up	LOC100253786
		100264420	alcohol dehydrogenase-like 7	Up	LOC100264420
		100232857	uncharacterized LOC100232857	Down	ADH7
		100261667	cytochrome b561 and DOMON domain-containing protein At3g25290	Down	LOC100261667
		100241045	probable nitronate monooxygenase	Up	LOC100241045
		100253493	trans-cinnamate 4-monooxygenase-like	Up	LOC100253493
		100240685	phytoene desaturase	Down	PDS1
		100233104	H+-pyrophosphatase	Up	LOC100233104
		100253855	BRASSINOSTEROID INSENSITIVE 1-associated receptor kinase 1	Up	LOC100253855
		100249518	long-chain-alcohol oxidase FAO1	Up	LOC100249518
		100853445	laccase-15-like	Up	LOC100853445
		100253437	isoflavone reductase-like protein 1	Up	IFRL1
		100246868	glutamate synthase 1 [NADH], chloroplastic	Up	LOC100246868
		100254434	peroxidase 24	Down	LOC100254434
		100249330	calmodulin-like protein 8	Up	LOC100249330
		100257037	probable leucine-rich repeat receptor-like protein kinase At5g49770	Up	LOC100257037
		100256094	isoflavone 3'-hydroxylase-like	Up	LOC100256094
		100249552	L-ascorbate oxidase homolog	Down	LOC100249552
		100233035	monodehydroascorbate reductase	Up	LOC100233035
		100246287	probable aldo-keto reductase 2	Up	LOC100246287
		100260211	L-ascorbate oxidase homolog	Down	LOC100260211
		100262400	beta-amyrin 28-oxidase	Up	LOC100262400
		100854029	probable NAD(P)H dehydrogenase (quinone) FQR1-like 1	Up	LOC100854029
		100261249	peroxidase 31	Down	LOC100261249
		100244230	cytochrome P450 89A2	Up	LOC100244230
		100266513	cytochrome P450 89A2	Up	LOC100266513
		100267564	receptor-like protein kinase HSL1	Down	LOC100267564
		100266601	uncharacterized LOC100266601	Up	LOC100266601
		100855074	laccase-15-like	Up	LOC100855074
		100245491	probable polyamine oxidase 2	Up	LOC100245491
		100253642	monocopper oxidase-like protein SKU5	Down	LOC100253642
		100248318	3-oxoacyl-[acyl-carrier-protein] reductase FabG	Up	LOC100248318
		100253488	cinnamoyl-CoA reductase 1	Down	LOC100253488
		100254253	glucose-6-phosphate 1-dehydrogenase, cytoplasmic isoform	Up	LOC100254253
		100263656	L-ascorbate oxidase	Up	LOC100263656
		100248669	probable aldo-keto reductase 1	Up	LOC100248669
		100254698	4-coumarate--CoA ligase 2	Up	LOC100254698
		100254507	glutathione reductase, cytosolic	Up	LOC100254507
		100256090	NADP-dependent alkenal double bond reductase P2-like	Up	LOC100256090
		100243536	bifunctional 3-dehydroquinate dehydratase/shikimate dehydrogenase, chloroplastic	Up	LOC100243536
		100267198	4-coumarate--CoA ligase-like 7	Up	LOC100267198
		100267485	probable pinoresinol-lariciresinol reductase 3	Down	LOC100267485
		100250111	laccase-15	Up	LOC100250111
		100243654	4-coumarate--CoA ligase-like 5	Up	LOC100243654
		100266290	laccase-14	Up	LOC100266290
		100243277	geranylgeranyl diphosphate reductase, chloroplastic	Down	LOC100243277
		100233102	alcohol dehydrogenase 3	Down	ADH3
		100248570	protein DOWNY MILDEW RESISTANCE 6	Up	LOC100248570
		100262882	laccase-14-like	Up	LOC100262882
		100259592	cytochrome P450 94A1	Up	LOC100259592
		100249362	laccase-15-like	Up	LOC100249362
		100259834	primary amine oxidase	Up	LOC100259834
		100246063	E3 ubiquitin-protein ligase COP1	Up	LOC100246063
		100853726	cytokinin dehydrogenase 3	Up	LOC100853726
		100232930	1-aminocyclopropane-1-carboxylate oxidase homolog 1	Up	LOC100232930
		100254212	probable inositol oxygenase	Up	LOC100254212
		100250034	putative 12-oxophytodienoate reductase 11	Up	LOC100250034
		100267235	ferritin-3, chloroplastic	Down	LOC100267235
		100245473	S-norcoclaurine synthase 1-like	Up	LOC100245473
biosynthetic process	GO:0009058	104879780	uncharacterized isomerase BH0283-like	Up	LOC104879780
		100241164	stilbene synthase 6-like	Up	LOC100241164
		100263437	stilbene synthase 1	Up	LOC100263437
		100264844	stilbene synthase 5	Up	LOC100264844
		109124132	stilbene synthase 3-like	Up	LOC109124132
		100855299	stilbene synthase 2	Up	LOC100855299
		100266556	uncharacterized isomerase BH0283	Up	LOC100266556
		100256163	aspartate aminotransferase, cytoplasmic	Up	LOC100256163
		100249839	stilbene synthase 3	Up	LOC100249839
		100256566	stilbene synthase	Up	VINST1
		100261661	stilbene synthase 1	Up	LOC100261661
		100264173	stilbene synthase 5-like	Up	LOC100264173
		104877274	stilbene synthase 1	Up	LOC104877274
		100246283	stilbene synthase 5	Up	LOC100246283
		100217471	stilbene synthase	Up	STS
		100262321	stilbene synthase 2	Up	LOC100262321
		100266849	stilbene synthase 6	Up	LOC100266849
		100242994	stilbene synthase	Up	STS
		100245181	stilbene synthase 5	Up	LOC100245181
		100253166	stilbene synthase 1	Up	LOC100253166
		100241156	alanine aminotransferase 2	Up	LOC100241156
		100251360	protein STRICTOSIDINE SYNTHASE-LIKE 3	Up	LOC100251360
		100258294	stilbene synthase 1-like	Up	LOC100258294
cinnamic acid biosynthetic process	GO:0009800	100251137	phenylalanine ammonia-lyase	Up	LOC100251137
		100855356	phenylalanine ammonia-lyase	Up	LOC100855356
		100245997	phenylalanine ammonia-lyase	Up	LOC100245997
		100252889	phenylalanine ammonia-lyase	Up	LOC100252889
		104881994	phenylalanine ammonia-lyase 1-like	Up	LOC104881994
		100233012	phenylalanine ammonia-lyase G1	Up	LOC100233012
		100853659	phenylalanine ammonia-lyase-like	Up	LOC100853659
		100266593	phenylalanine ammonia-lyase	Up	LOC100266593
		100256293	phenylalanine ammonia-lyase-like	Up	LOC100256293
L-phenylalanine catabolic process	GO:0006559	100251137	phenylalanine ammonia-lyase	Up	LOC100251137
		100855356	phenylalanine ammonia-lyase	Up	LOC100855356
		100245997	phenylalanine ammonia-lyase	Up	LOC100245997
		100252889	phenylalanine ammonia-lyase	Up	LOC100252889
		104881994	phenylalanine ammonia-lyase 1-like	Up	LOC104881994
		100233012	phenylalanine ammonia-lyase G1	Up	LOC100233012
		100853659	phenylalanine ammonia-lyase-like	Up	LOC100853659
		100266593	phenylalanine ammonia-lyase	Up	LOC100266593
		100256293	phenylalanine ammonia-lyase-like	Up	LOC100256293
response to biotic stimulus	GO:0009607	100260133	pathogenesis-related protein 10.4	Up	PR10.4
		100261887	pathogenesis-related protein 10.3-like	Up	LOC100261887
		100233060	MLO7 protein	Up	MLO7
		100267074	pathogenesis-related protein 10.3	Up	PR10.3
		100249884	pathogenesis-related protein 10	Up	PR10.2
		100263738	pathogenesis-related protein STH-2	Up	LOC100263738
		100246525	major allergen Pru av 1	Up	LOC100246525
		100256795	pathogenesis-related protein 10.3-like	Up	LOC100256795
		100251668	major allergen Pru av 1-like	Up	LOC100251668
		100233063	MLO11 protein	Up	MLO11
		100246600	pathogenesis-related protein 10.9	Up	PR10.9
		100258426	pathogenesis-related protein 10.8	Up	PR10.8
xyloglucan metabolic process	GO:0010411	100250461	xyloglucan endotransglucosylase/hydrolase 2	Down	LOC100250461
		100266747	probable xyloglucan endotransglucosylase/hydrolase protein 23	Down	LOC100266747
		100241586	protein ALTERED XYLOGLUCAN 4	Down	LOC100241586
		100261619	probable xyloglucan endotransglucosylase	Down	LOC100261619
		100251303	probable xyloglucan endotransglucosylase/hydrolase protein 23	Down	LOC100251303
		100232906	probable xyloglucan endotransglucosylase	Down	LOC100232906
		100256520	probable xyloglucan endotransglucosylase/hydrolase protein 23	Down	LOC100256520
		100263523	xyloglucan endotransglucosylase	Down	LOC100263523
		100256457	xyloglucan endotransglucosylase	Down	LOC100256457
		100248328	xyloglucan endotransglucosylase/hydrolase protein 9	Down	LOC100248328
		100241056	xyloglucan endotransglucosylase	Down	LOC100241056
		100263324	probable xyloglucan endotransglucosylase	Down	LOC100263324
cell wall biogenesis	GO:0042546	100250461	xyloglucan endotransglucosylase/hydrolase 2	Down	LOC100250461
		100266747	probable xyloglucan endotransglucosylase/hydrolase protein 23	Down	LOC100266747
		100261619	probable xyloglucan endotransglucosylase	Down	LOC100261619
		100251303	probable xyloglucan endotransglucosylase/hydrolase protein 23	Down	LOC100251303
		100232906	probable xyloglucan endotransglucosylase	Down	LOC100232906
		100256520	probable xyloglucan endotransglucosylase/hydrolase protein 23	Down	LOC100256520
		100266059	probable methyltransferase PMT14	Down	LOC100266059
		100263523	xyloglucan endotransglucosylase	Down	LOC100263523
		100854472	pollen-specific protein C13	Down	LOC100854472
		100256457	xyloglucan endotransglucosylase	Down	LOC100256457
		100243459	cellulose synthase-like protein D5	Down	LOC100243459
		100248328	xyloglucan endotransglucosylase/hydrolase protein 9	Down	LOC100248328
		100241056	xyloglucan endotransglucosylase	Down	LOC100241056
		100263324	probable xyloglucan endotransglucosylase	Down	LOC100263324
DNA replication initiation	GO:0006270	100257355	protein POLLENLESS 3-LIKE 2	Down	LOC100257355
		100257984	DNA polymerase alpha subunit B	Down	LOC100257984
		104879120	protein POLLENLESS 3-LIKE 2	Down	LOC104879120
		100259691	uncharacterized LOC100259691	Down	LOC100259691
		100245742	WD repeat and HMG-box DNA-binding protein 1	Down	LOC100245742
		100266163	DNA replication licensing factor MCM2	Down	LOC100266163
		100267599	DNA replication licensing factor MCM7	Down	LOC100267599
		100255608	DNA mismatch repair protein MSH6	Down	LOC100255608
		100261877	DNA replication licensing factor MCM5	Down	LOC100261877
		100251592	F-box protein At1g10780	Down	LOC100251592
		100246773	mini-chromosome maintenance complex-binding protein	Down	LOC100246773
		100245101	cell division control protein 6 homolog B	Down	LOC100245101
microtubule-based movement	GO:0007018	100250033	ATP binding microtubule motor family-like	Down	LOC100250033
		100247311	kinesin-like protein KIN-4A	Down	LOC100247311
		100250527	kinesin-like protein KIN-14R	Down	LOC100250527
		100255840	kinesin-like protein KIN-4A	Down	LOC100255840
		100259414	kinesin-like protein KIN-8A	Down	LOC100259414
		100248639	kinesin-like protein KIN-14N	Down	LOC100248639
		100248567	kinesin-like protein KIN-14I	Down	LOC100248567
		100254378	kinesin-like protein NACK2	Down	LOC100254378
		100255345	kinesin-like protein KIN-5D	Down	LOC100255345
		100265052	tubulin beta-4 chain	Down	LOC100265052
		100249019	kinesin-like protein KIN-14R	Down	LOC100249019
		100261269	kinesin-like protein KIN-10B	Down	LOC100261269
carbohydrate metabolic process	GO:0005975	100255329	beta-glucosidase 12	Up	LOC100255329
		100245849	probable 6-phosphogluconolactonase 1	Up	LOC100245849
		100256970	beta-fructofuranosidase, soluble isoenzyme I	Up	LOC100256970
		100232848	beta-galactosidase 3	Down	LOC100232848
		100255214	HIPL1 protein	Up	LOC100255214
		100260409	beta-glucosidase 12-like	Up	LOC100260409
		100259328	beta-galactosidase	Up	LOC100259328
		100232901	beta-galactosidase BG1-like	Down	LOC100232901
		100232911	class IV chitinase	Up	CHI4C
		100257740	glucan endo-1,3-beta-glucosidase 13-like	Down	LOC100257740
		100255914	beta-glucosidase 44	Down	LOC100255914
		100245036	beta-galactosidase 8	Down	LOC100245036
		100248333	acidic mammalian chitinase	Up	LOC100248333
		100232951	cell wall apoplastic invertase	Up	CWINV
		100261876	glucan endo-1,3-beta-glucosidase 12	Down	LOC100261876
		100249999	glutamine--fructose-6-phosphate aminotransferase [isomerizing] 2	Up	LOC100249999
		100257138	beta-galactosidase 3	Down	LOC100257138
		100252971	glucan endo-1,3-beta-glucosidase 13-like	Down	LOC100252971
		100255211	glucan endo-1,3-beta-glucosidase 4	Down	LOC100255211
		100264923	probable gluconokinase	Up	LOC100264923
		100256098	endochitinase EP3	Up	LOC100256098
		100262858	probable polygalacturonase	Up	LOC100262858
		100233039	polygalacturonase	Down	LOC100233039
		100245556	mannan endo-1,4-beta-mannosidase 7	Down	LOC100245556
		100259912	mannan endo-1,4-beta-mannosidase 7	Down	LOC100259912
		100260519	probable polygalacturonase	Down	LOC100260519
		100266937	chitinase-like protein 2	Down	LOC100266937
		100265181	beta-galactosidase 1	Down	LOC100265181
		100241904	UDP-glucuronate 4-epimerase 6	Down	LOC100241904
		100251445	glucan endo-1,3-beta-glucosidase 2	Down	LOC100251445
		100241493	furcatin hydrolase	Down	LOC100241493
		100854828	probable glucan endo-1,3-beta-glucosidase A6	Down	LOC100854828
		100853320	glucan endo-1,3-beta-D-glucosidase	Down	LOC100853320
		100853849	acid beta-fructofuranosidase	Up	LOC100853849
plant-type cell wall organization	GO:0009664	100244103	expansin-A10	Down	LOC100244103
		100264662	subtilisin-like protease SBT1.8	Down	LOC100264662
		100265802	alpha,alpha-trehalose-phosphate synthase [UDP-forming] 1	Down	LOC100265802
		100262778	patellin-4	Down	LOC100262778
		100243647	fasciclin-like arabinogalactan protein 10	Down	LOC100243647
		100232848	beta-galactosidase 3	Down	LOC100232848
		100253692	pectinesterase	Down	LOC100253692
		100232901	beta-galactosidase BG1-like	Down	LOC100232901
		100245075	aspartic proteinase nepenthesin-1-like	Down	LOC100245075
		100257138	beta-galactosidase 3	Down	LOC100257138
		100261426	expansin-like	Down	LOC100261426
		100267564	receptor-like protein kinase HSL1	Down	LOC100267564
		100263987	expansin-A4	Down	LOC100263987
		100249605	expansin-A13	Down	LOC100249605
DNA methylation	GO:0006306	100257355	protein POLLENLESS 3-LIKE 2	Down	LOC100257355
		100266680	BEL1-like homeodomain protein 9	Down	LOC100266680
		100257984	DNA polymerase alpha subunit B	Down	LOC100257984
		100259547	uncharacterized LOC100259547	Down	LOC100259547
		104879120	protein POLLENLESS 3-LIKE 2	Down	LOC104879120
		100259691	uncharacterized LOC100259691	Down	LOC100259691
		100245742	WD repeat and HMG-box DNA-binding protein 1	Down	LOC100245742
		100266163	DNA replication licensing factor MCM2	Down	LOC100266163
		100267599	DNA replication licensing factor MCM7	Down	LOC100267599
		100252996	protein FIZZY-RELATED 3	Down	LOC100252996
		100261877	DNA replication licensing factor MCM5	Down	LOC100261877
		100246773	mini-chromosome maintenance complex-binding protein	Down	LOC100246773
		100250552	protein CYPRO4	Down	LOC100250552
regulation of DNA replication	GO:0006275	100257355	protein POLLENLESS 3-LIKE 2	Down	LOC100257355
		100257984	DNA polymerase alpha subunit B	Down	LOC100257984
		100264093	cyclin-D3-3	Down	LOC100264093
		104879120	protein POLLENLESS 3-LIKE 2	Down	LOC104879120
		100259691	uncharacterized LOC100259691	Down	LOC100259691
		100245742	WD repeat and HMG-box DNA-binding protein 1	Down	LOC100245742
		100266163	DNA replication licensing factor MCM2	Down	LOC100266163
		100255608	DNA mismatch repair protein MSH6	Down	LOC100255608
		100261877	DNA replication licensing factor MCM5	Down	LOC100261877
		100251592	F-box protein At1g10780	Down	LOC100251592
		100246773	mini-chromosome maintenance complex-binding protein	Down	LOC100246773
		100250552	protein CYPRO4	Down	LOC100250552
cell wall organization	GO:0071555	100250461	xyloglucan endotransglucosylase/hydrolase 2	Down	LOC100250461
		100266747	probable xyloglucan endotransglucosylase/hydrolase protein 23	Down	LOC100266747
		100258692	cytochrome P450 90A1	Down	LOC100258692
		100247219	cellulose synthase-like protein D2	Up	LOC100247219
		100242574	cellulose synthase-like protein G2	Down	LOC100242574
		100259087	tubulin beta-1 chain	Down	LOC100259087
		100261619	probable xyloglucan endotransglucosylase	Down	LOC100261619
		100251303	probable xyloglucan endotransglucosylase/hydrolase protein 23	Down	LOC100251303
		100232906	probable xyloglucan endotransglucosylase	Down	LOC100232906
		100256520	probable xyloglucan endotransglucosylase/hydrolase protein 23	Down	LOC100256520
		100263865	receptor-like serine/threonine-protein kinase NCRK	Down	LOC100263865
		100260057	homeobox-leucine zipper protein ATHB-15	Down	LOC100260057
		100852446	probable galacturonosyltransferase 4	Down	LOC100852446
		100263523	xyloglucan endotransglucosylase	Down	LOC100263523
		100262858	probable polygalacturonase	Up	LOC100262858
		100233039	polygalacturonase	Down	LOC100233039
		100253642	monocopper oxidase-like protein SKU5	Down	LOC100253642
		100256457	xyloglucan endotransglucosylase	Down	LOC100256457
		100243459	cellulose synthase-like protein D5	Down	LOC100243459
		100260519	probable polygalacturonase	Down	LOC100260519
		100248328	xyloglucan endotransglucosylase/hydrolase protein 9	Down	LOC100248328
		100241056	xyloglucan endotransglucosylase	Down	LOC100241056
		100258406	probable galacturonosyltransferase 4	Down	LOC100258406
		100263324	probable xyloglucan endotransglucosylase	Down	LOC100263324
Cellular component
anchored component of plasma membrane	GO:0046658	100266600	uncharacterized GPI-anchored protein At4g28100	Down	LOC100266600
		100261607	UPF0503 protein At3g09070, chloroplastic-like	Down	LOC100261607
		100250885	aspartic proteinase-like protein 1	Down	LOC100250885
		100243647	fasciclin-like arabinogalactan protein 10	Down	LOC100243647
		100257740	glucan endo-1,3-beta-glucosidase 13-like	Down	LOC100257740
		100263971	protein COBRA	Down	LOC100263971
		100267784	PLASMODESMATA CALLOSE-BINDING PROTEIN 5	Down	LOC100267784
		100255211	glucan endo-1,3-beta-glucosidase 4	Down	LOC100255211
		100253642	monocopper oxidase-like protein SKU5	Down	LOC100253642
		100251445	glucan endo-1,3-beta-glucosidase 2	Down	LOC100251445
microtubule	GO:0005874	100260443	tubulin beta-2 chain	Down	LOC100260443
		100250033	ATP binding microtubule motor family-like	Down	LOC100250033
		100247311	kinesin-like protein KIN-4A	Down	LOC100247311
		100259087	tubulin beta-1 chain	Down	LOC100259087
		100250527	kinesin-like protein KIN-14R	Down	LOC100250527
		100255840	kinesin-like protein KIN-4A	Down	LOC100255840
		100247081	tubulin alpha-2 chain-like	Down	LOC100247081
		100259414	kinesin-like protein KIN-8A	Down	LOC100259414
		100248639	kinesin-like protein KIN-14N	Down	LOC100248639
		100248567	kinesin-like protein KIN-14I	Down	LOC100248567
		100247366	tubulin alpha chain	Down	LOC100247366
		100254378	kinesin-like protein NACK2	Down	LOC100254378
		100255345	kinesin-like protein KIN-5D	Down	LOC100255345
		100265052	tubulin beta-4 chain	Down	LOC100265052
		100249019	kinesin-like protein KIN-14R	Down	LOC100249019
		100261269	kinesin-like protein KIN-10B	Down	LOC100261269
cell wall	GO:0005618	100244103	expansin-A10	Down	LOC100244103
		100250461	xyloglucan endotransglucosylase/hydrolase 2	Down	LOC100250461
		100266747	probable xyloglucan endotransglucosylase/hydrolase protein 23	Down	LOC100266747
		100245658	pectinesterase	Down	LOC100245658
		100257530	probable pectinesterase pectinesterase inhibitor 51	Down	LOC100257530
		100259777	pectinesterase 2	Up	LOC100259777
		100257005	Peroxidase 4	Up	LOC100257005
		100261619	probable xyloglucan endotransglucosylase	Down	LOC100261619
		100251303	probable xyloglucan endotransglucosylase/hydrolase protein 23	Down	LOC100251303
		100232906	probable xyloglucan endotransglucosylase	Down	LOC100232906
		100255703	pectinesterase 2	Up	LOC100255703
		100253692	pectinesterase	Down	LOC100253692
		100256520	probable xyloglucan endotransglucosylase/hydrolase protein 23	Down	LOC100256520
		100245036	beta-galactosidase 8	Down	LOC100245036
		100245233	subtilisin-like protease SBT2.5	Down	LOC100245233
		100258932	probable pectinesterase/pectinesterase inhibitor 7	Up	LOC100258932
		100263523	xyloglucan endotransglucosylase	Down	LOC100263523
		100261426	expansin-like	Down	LOC100261426
		100256457	xyloglucan endotransglucosylase	Down	LOC100256457
		100262077	pectinesterase 2	Up	LOC100262077
		100263987	expansin-A4	Down	LOC100263987
		100249605	expansin-A13	Down	LOC100249605
		100248328	xyloglucan endotransglucosylase/hydrolase protein 9	Down	LOC100248328
		100241056	xyloglucan endotransglucosylase	Down	LOC100241056
		100251413	pectinesterase	Down	LOC100251413
		100263324	probable xyloglucan endotransglucosylase	Down	LOC100263324
plant-type cell wall	GO:0009505	100264662	subtilisin-like protease SBT1.8	Down	LOC100264662
		100259395	SNF1-related protein kinase regulatory subunit gamma-1	Up	LOC100259395
		100243647	fasciclin-like arabinogalactan protein 10	Down	LOC100243647
		100257740	glucan endo-1,3-beta-glucosidase 13-like	Down	LOC100257740
		100263971	protein COBRA	Down	LOC100263971
		100267902	GDSL esterase/lipase At5g14450	Down	LOC100267902
		100250873	14-3-3-like protein GF14 kappa	Down	LOC100250873
		100251409	subtilisin-like protease SBT1.4	Down	LOC100251409
		100245075	aspartic proteinase nepenthesin-1-like	Down	LOC100245075
		100266059	probable methyltransferase PMT14	Down	LOC100266059
		100253493	trans-cinnamate 4-monooxygenase-like	Up	LOC100253493
		100249552	L-ascorbate oxidase homolog	Down	LOC100249552
		100253642	monocopper oxidase-like protein SKU5	Down	LOC100253642
		100265181	beta-galactosidase 1	Down	LOC100265181
		100242388	subtilisin-like protease SBT1.7	Down	LOC100242388
		100854828	probable glucan endo-1,3-beta-glucosidase A6	Down	LOC100854828
		100266367	protein EXORDIUM-like 3	Down	LOC100266367
apoplast	GO:0048046	100250461	xyloglucan endotransglucosylase/hydrolase 2	Down	LOC100250461
		100266747	probable xyloglucan endotransglucosylase/hydrolase protein 23	Down	LOC100266747
		100264539	protein RALF-like 34	Down	LOC100264539
		100257005	Peroxidase 4	Up	LOC100257005
		100243647	fasciclin-like arabinogalactan protein 10	Down	LOC100243647
		100264106	rapid alkalinization factor	Up	LOC100264106
		100261619	probable xyloglucan endotransglucosylase	Down	LOC100261619
		100251303	probable xyloglucan endotransglucosylase/hydrolase protein 23	Down	LOC100251303
		100232906	probable xyloglucan endotransglucosylase	Down	LOC100232906
		100256520	probable xyloglucan endotransglucosylase/hydrolase protein 23	Down	LOC100256520
		100852637	laccase-15-like	Up	LOC100852637
		100257854	36.4 kDa proline-rich protein	Down	LOC100257854
		100242381	putative laccase-9	Up	LOC100242381
		100251409	subtilisin-like protease SBT1.4	Down	LOC100251409
		100853445	laccase-15-like	Up	LOC100853445
		100263523	xyloglucan endotransglucosylase	Down	LOC100263523
		100855074	laccase-15-like	Up	LOC100855074
		100259980	germin-like protein	Up	LOC100259980
		100253642	monocopper oxidase-like protein SKU5	Down	LOC100253642
		100256457	xyloglucan endotransglucosylase	Down	LOC100256457
		100250111	laccase-15	Up	LOC100250111
		100266290	laccase-14	Up	LOC100266290
		100242388	subtilisin-like protease SBT1.7	Down	LOC100242388
		100262882	laccase-14-like	Up	LOC100262882
		100248328	xyloglucan endotransglucosylase/hydrolase protein 9	Down	LOC100248328
		100249362	laccase-15-like	Up	LOC100249362
		100241056	xyloglucan endotransglucosylase	Down	LOC100241056
		100247137	copper transport protein ATX1	Up	LOC100247137
		100263324	probable xyloglucan endotransglucosylase	Down	LOC100263324
kinesin complex	GO:0005871	100250033	ATP binding microtubule motor family-like	Down	LOC100250033
		100247311	kinesin-like protein KIN-4A	Down	LOC100247311
		100250527	kinesin-like protein KIN-14R	Down	LOC100250527
		100255840	kinesin-like protein KIN-4A	Down	LOC100255840
		100259414	kinesin-like protein KIN-8A	Down	LOC100259414
		100248639	kinesin-like protein KIN-14N	Down	LOC100248639
		100248567	kinesin-like protein KIN-14I	Down	LOC100248567
		100254378	kinesin-like protein NACK2	Down	LOC100254378
		100255345	kinesin-like protein KIN-5D	Down	LOC100255345
		100249019	kinesin-like protein KIN-14R	Down	LOC100249019
		100261269	kinesin-like protein KIN-10B	Down	LOC100261269
cytoskeletal part	GO:0044430	100264192	kinesin-like protein KIN-12B	Down	LOC100264192
		100252401	kinesin-like protein KIN-4C	Down	LOC100252401
		100246940	kinesin-like protein KIN-14L	Down	LOC100246940
		100242735	protein TPX2	Down	LOC100242735
		100255624	kinesin-like protein KIN-12D	Down	LOC100255624
		100264847	kinesin-like protein KIN-10A	Down	LOC100264847
		100257878	kinesin-like protein KIN-14S	Down	LOC100257878
plasmodesma	GO:0009506	100264662	subtilisin-like protease SBT1.8	Down	LOC100264662
		100255163	HVA22-like protein a	Down	LOC100255163
		100260571	heavy metal-associated isoprenylated plant protein 26	Down	LOC100260571
		100232950	hexose transporter	Up	HT5
		100262591	nucleobase-ascorbate transporter 3	Down	LOC100262591
		100259655	universal stress protein A-like protein	Down	LOC100259655
		100261454	heavy metal-associated isoprenylated plant protein 33	Down	LOC100261454
		100263040	CSC1-like protein At1g32090	Down	LOC100263040
		100267143	uncharacterized LOC100267143	Down	LOC100267143
		100267902	GDSL esterase/lipase At5g14450	Down	LOC100267902
		100242789	Niemann-Pick C1 protein	Down	LOC100242789
		100245034	hypersensitive-induced response protein 1	Up	LOC100245034
		100257854	36.4 kDa proline-rich protein	Down	LOC100257854
		100250035	serine/threonine-protein kinase HT1	Up	LOC100250035
		100253493	trans-cinnamate 4-monooxygenase-like	Up	LOC100253493
		100267784	PLASMODESMATA CALLOSE-BINDING PROTEIN 5	Down	LOC100267784
		100251592	F-box protein At1g10780	Down	LOC100251592
		100262940	EH domain-containing protein 1	Down	LOC100262940
		100244826	probable LRR receptor-like serine	Down	LOC100244826
		100253642	monocopper oxidase-like protein SKU5	Down	LOC100253642
		100254378	kinesin-like protein NACK2	Down	LOC100254378
		100263678	S-adenosylmethionine synthase 1	Up	LOC100263678
		100261782	caffeoylshikimate esterase	Up	LOC100261782
		100260198	expansin-B3	Down	LOC100260198
		100251695	cysteine-rich receptor-like protein kinase 2	Up	LOC100251695
		100265181	beta-galactosidase 1	Down	LOC100265181
		100854828	probable glucan endo-1,3-beta-glucosidase A6	Down	LOC100854828
		100248095	caffeoylshikimate esterase	Up	LOC100248095
		100266367	protein EXORDIUM-like 3	Down	LOC100266367
microtubule cytoskeleton	GO:0015630	100264192	kinesin-like protein KIN-12B	Down	LOC100264192
		100252401	kinesin-like protein KIN-4C	Down	LOC100252401
		100246940	kinesin-like protein KIN-14L	Down	LOC100246940
		100242735	protein TPX2	Down	LOC100242735
		100255624	kinesin-like protein KIN-12D	Down	LOC100255624
		100264847	kinesin-like protein KIN-10A	Down	LOC100264847
		100257878	kinesin-like protein KIN-14S	Down	LOC100257878
Molecular function
trihydroxystilbene synthase activity	GO:0050350	100241164	stilbene synthase 6-like	Up	LOC100241164
		100263437	stilbene synthase 1	Up	LOC100263437
		100256566	stilbene synthase	Up	VINST1
		100261661	stilbene synthase 1	Up	LOC100261661
		104877274	stilbene synthase 1	Up	LOC104877274
		100217471	stilbene synthase	Up	STS
		100262321	stilbene synthase 2	Up	LOC100262321
		100266849	stilbene synthase 6	Up	LOC100266849
		100242994	stilbene synthase	Up	STS
		100245181	stilbene synthase 5	Up	LOC100245181
		100253166	stilbene synthase 1	Up	LOC100253166
		100258294	stilbene synthase 1-like	Up	LOC100258294
phenylalanine ammonia-lyase activity	GO:0045548	100251137	phenylalanine ammonia-lyase	Up	LOC100251137
		100855356	phenylalanine ammonia-lyase	Up	LOC100855356
		100245997	phenylalanine ammonia-lyase	Up	LOC100245997
		100252889	phenylalanine ammonia-lyase	Up	LOC100252889
		104881994	phenylalanine ammonia-lyase 1-like	Up	LOC104881994
		100233012	phenylalanine ammonia-lyase G1	Up	LOC100233012
		100853659	phenylalanine ammonia-lyase-like	Up	LOC100853659
		100266593	phenylalanine ammonia-lyase	Up	LOC100266593
		100256293	phenylalanine ammonia-lyase-like	Up	LOC100256293
carbohydrate binding	GO:0030246	100232848	beta-galactosidase 3	Down	LOC100232848
		100242272	G-type lectin S-receptor-like serine/threonine-protein kinase SD2-5	Up	LOC100242272
		100259328	beta-galactosidase	Up	LOC100259328
		100232901	beta-galactosidase BG1-like	Down	LOC100232901
		100245036	beta-galactosidase 8	Down	LOC100245036
		100248357	putative receptor protein kinase ZmPK1	Up	LOC100248357
		100262991	alpha-xylosidase 1	Down	LOC100262991
		100249999	glutamine--fructose-6-phosphate aminotransferase [isomerizing] 2	Up	LOC100249999
		100243753	F-box protein PP2-A13	Up	LOC100243753
		100257138	beta-galactosidase 3	Down	LOC100257138
		104882469	G-type lectin S-receptor-like serine/threonine-protein kinase At5g35370	Up	LOC104882469
		100253641	hydroxyproline O-galactosyltransferase GALT6	Up	LOC100253641
		100265181	beta-galactosidase 1	Down	LOC100265181
		100241177	probable L-type lectin-domain containing receptor kinase S.7	Down	LOC100241177
		100242374	beta-1,3-galactosyltransferase GALT1	Up	LOC100242374
		100248692	F-box protein PP2-A13	Up	LOC100248692
		100267116	L-type lectin-domain containing receptor kinase VIII.1	Down	LOC100267116
		100246642	L-type lectin-domain containing receptor kinase S.1	Up	LOC100246642
		100259874	endoglucanase 6-like	Down	LOC100259874
hydrolase activity, hydrolyzing O-glycosyl compounds	GO:0004553	100250461	xyloglucan endotransglucosylase/hydrolase 2	Down	LOC100250461
		100255329	beta-glucosidase 12	Up	LOC100255329
		100266747	probable xyloglucan endotransglucosylase/hydrolase protein 23	Down	LOC100266747
		100260409	beta-glucosidase 12-like	Up	LOC100260409
		100248768	anti-sigma-I factor RsgI6	Down	LOC100248768
		100261619	probable xyloglucan endotransglucosylase	Down	LOC100261619
		100251303	probable xyloglucan endotransglucosylase/hydrolase protein 23	Down	LOC100251303
		100232906	probable xyloglucan endotransglucosylase	Down	LOC100232906
		100256520	probable xyloglucan endotransglucosylase/hydrolase protein 23	Down	LOC100256520
		100255914	beta-glucosidase 44	Down	LOC100255914
		100232951	cell wall apoplastic invertase	Up	CWINV
		100261876	glucan endo-1,3-beta-glucosidase 12	Down	LOC100261876
		100257138	beta-galactosidase 3	Down	LOC100257138
		100255211	glucan endo-1,3-beta-glucosidase 4	Down	LOC100255211
		100263523	xyloglucan endotransglucosylase	Down	LOC100263523
		100256457	xyloglucan endotransglucosylase	Down	LOC100256457
		100245556	mannan endo-1,4-beta-mannosidase 7	Down	LOC100245556
		100259912	mannan endo-1,4-beta-mannosidase 7	Down	LOC100259912
		100248328	xyloglucan endotransglucosylase/hydrolase protein 9	Down	LOC100248328
		100241493	furcatin hydrolase	Down	LOC100241493
		100854828	probable glucan endo-1,3-beta-glucosidase A6	Down	LOC100854828
		100241056	xyloglucan endotransglucosylase	Down	LOC100241056
		100254154	glucan endo-1,3-beta-glucosidase 1	Down	LOC100254154
		100263324	probable xyloglucan endotransglucosylase	Down	LOC100263324
xyloglucan:xyloglucosyl transferase activity	GO:0016762	100250461	xyloglucan endotransglucosylase/hydrolase 2	Down	LOC100250461
		100266747	probable xyloglucan endotransglucosylase/hydrolase protein 23	Down	LOC100266747
		100261619	probable xyloglucan endotransglucosylase	Down	LOC100261619
		100251303	probable xyloglucan endotransglucosylase/hydrolase protein 23	Down	LOC100251303
		100232906	probable xyloglucan endotransglucosylase	Down	LOC100232906
		100256520	probable xyloglucan endotransglucosylase/hydrolase protein 23	Down	LOC100256520
		100263523	xyloglucan endotransglucosylase	Down	LOC100263523
		100256457	xyloglucan endotransglucosylase	Down	LOC100256457
		100248328	xyloglucan endotransglucosylase/hydrolase protein 9	Down	LOC100248328
		100241056	xyloglucan endotransglucosylase	Down	LOC100241056
		100263324	probable xyloglucan endotransglucosylase	Down	LOC100263324
oxidoreductase activity	GO:0016491	100265761	feruloyl CoA ortho-hydroxylase 2	Up	LOC100265761
		100248387	cytochrome P450 71A9	Up	LOC100248387
		100243859	probable mannitol dehydrogenase	Up	LOC100243859
		100257330	L-idonate 5-dehydrogenase	Up	LOC100257330
		100261642	probable mannitol dehydrogenase	Up	LOC100261642
		100248870	berberine bridge enzyme-like 13	Up	LOC100248870
		100247046	protein SRG1	Up	LOC100247046
		100260905	S-norcoclaurine synthase 1	Up	LOC100260905
		100241452	probable NAD(P)H dehydrogenase (quinone) FQR1-like 1	Up	LOC100241452
		100232919	NAD(P)H dehydrogenase (quinone) FQR1	Up	LOC100232919
		100248214	(+)-neomenthol dehydrogenase	Up	LOC100248214
		100259521	acyl-lipid (9-3)-desaturase	Down	LOC100259521
		100246774	putative quinone-oxidoreductase homolog, chloroplastic	Up	LOC100246774
		100257784	L-ascorbate oxidase	Up	LOC100257784
		100265053	cytochrome P450 714C2	Up	LOC100265053
		100252376	geraniol 8-hydroxylase-like	Up	LOC100252376
		100854583	probable mannitol dehydrogenase	Up	LOC100854583
		100254635	alcohol dehydrogenase-like 6	Up	LOC100254635
		100232980	L-idonate dehydrogenase	Up	LOC100232980
		100855376	probable mannitol dehydrogenase	Up	LOC100855376
		100255087	12-oxophytodienoate reductase 2-like	Up	LOC100255087
		100256781	putative 12-oxophytodienoate reductase 11	Up	LOC100256781
		100264138	protein SRG1	Up	LOC100264138
		100243526	probable aldo-keto reductase 1	Up	LOC100243526
		100244719	putative 12-oxophytodienoate reductase 11	Up	LOC100244719
		100247568	receptor-like protein kinase 5	Up	LOC100247568
		100241881	calmodulin	Up	LOC100241881
		100256548	12-oxophytodienoate reductase 2	Up	LOC100256548
		109123025	short-chain type dehydrogenase/reductase-like	Up	LOC109123025
		100257158	putative clathrin assembly protein At5g57200	Up	LOC100257158
		100261231	probable inactive leucine-rich repeat receptor-like protein kinase At3g03770	Down	LOC100261231
		100233035	monodehydroascorbate reductase	Up	LOC100233035
		100254716	phytosulfokine receptor 1	Up	LOC100254716
		100246287	probable aldo-keto reductase 2	Up	LOC100246287
		100854029	probable NAD(P)H dehydrogenase (quinone) FQR1-like 1	Up	LOC100854029
		100251316	cytochrome P450 71D9	Up	LOC100251316
		100251037	secoisolariciresinol dehydrogenase-like	Down	LOC100251037
		100243444	cytochrome P450 93A3	Up	LOC100243444
		100267564	receptor-like protein kinase HSL1	Down	LOC100267564
		100245978	cytokinin dehydrogenase 7	Up	LOC100245978
		100266601	uncharacterized LOC100266601	Up	LOC100266601
		100245491	probable polyamine oxidase 2	Up	LOC100245491
		100263656	L-ascorbate oxidase	Up	LOC100263656
		100248669	probable aldo-keto reductase 1	Up	LOC100248669
		100250102	zinc transporter 6, chloroplastic	Up	LOC100250102
		100248570	protein DOWNY MILDEW RESISTANCE 6	Up	LOC100248570
		100232930	1-aminocyclopropane-1-carboxylate oxidase homolog 1	Up	LOC100232930
		100250462	probable leucine-rich repeat receptor-like serine/threonine-protein kinase At3g14840	Up	LOC100250462
		100250034	putative 12-oxophytodienoate reductase 11	Up	LOC100250034
		100245473	S-norcoclaurine synthase 1-like	Up	LOC100245473
microtubule motor activity	GO:0003777	100250033	ATP binding microtubule motor family-like	Down	LOC100250033
		100247311	kinesin-like protein KIN-4A	Down	LOC100247311
		100250527	kinesin-like protein KIN-14R	Down	LOC100250527
		100255840	kinesin-like protein KIN-4A	Down	LOC100255840
		100259414	kinesin-like protein KIN-8A	Down	LOC100259414
		100248639	kinesin-like protein KIN-14N	Down	LOC100248639
		100248567	kinesin-like protein KIN-14I	Down	LOC100248567
		100254378	kinesin-like protein NACK2	Down	LOC100254378
		100255345	kinesin-like protein KIN-5D	Down	LOC100255345
		100249019	kinesin-like protein KIN-14R	Down	LOC100249019
		100261269	kinesin-like protein KIN-10B	Down	LOC100261269
