# Supplementary material for: Transcriptome Analysis and Cell Morphology of Vitis rupestris Cells to Botryosphaeria Dieback Pathogen Diplodia seriata
Source: Genes (Basel). 2021 Jan 27;12(2):179. doi: 10.3390/genes12020179 (PMC7910889; doi:10.3390/genes12020179)
Supplement: Supplementary file 1 [file genes-12-00179-s001.zip › Supplements/Table S8-Pathway Enrichment Analysis.xlsx]

## Sheet: Sheet1
Supplementary Table S8 Pathway Enrichment Analysis
Pathway	DEGs in term (1028)	All gene in term (18987)	RichFactor	Pvalue	Qvalue	Pathway ID	Level 1	Level 2
Flavonoid biosynthesis	38 (3.7%)	252 (1.33%)	0.150794	9.73035e-09	1.02129e-06	ko00941	Metabolism	Biosynthesis of other secondary metabolites
Metabolic pathways	310 (30.16%)	4340 (22.86%)	0.0714286	1.64724e-08	1.02129e-06	ko01100	Metabolism	Global and overview maps
Phenylalanine metabolism	26 (2.53%)	139 (0.73%)	0.18705	2.58095e-08	1.06679e-06	ko00360	Metabolism	Amino acid metabolism
Biosynthesis of secondary metabolites	216 (21.01%)	2879 (15.16%)	0.0750261	1.57115e-07	4.87056e-06	ko01110	Metabolism	Global and overview maps
Stilbenoid, diarylheptanoid and gingerol biosynthesis	34 (3.31%)	248 (1.31%)	0.137097	5.85293e-07	1.45153e-05	ko00945	Metabolism	Biosynthesis of other secondary metabolites
Glutathione metabolism	22 (2.14%)	161 (0.85%)	0.136646	5.81832e-05	0.00120245	ko00480	Metabolism	Metabolism of other amino acids
Circadian rhythm - plant	26 (2.53%)	212 (1.12%)	0.122642	8.41371e-05	0.00149043	ko04712	Organismal Systems	Environmental adaptation
Zeatin biosynthesis	13 (1.26%)	81 (0.43%)	0.160494	0.000387273	0.00600273	ko00908	Metabolism	Metabolism of terpenoids and polyketides
Degradation of aromatic compounds	7 (0.68%)	30 (0.16%)	0.233333	0.000907327	0.0120701	ko01220	Metabolism	Global and overview maps
Alanine, aspartate and glutamate metabolism	13 (1.26%)	89 (0.47%)	0.146067	0.000973392	0.0120701	ko00250	Metabolism	Amino acid metabolism
Tyrosine metabolism	18 (1.75%)	151 (0.8%)	0.119205	0.00137299	0.0154774	ko00350	Metabolism	Amino acid metabolism
beta-Alanine metabolism	14 (1.36%)	105 (0.55%)	0.133333	0.00156772	0.0161997	ko00410	Metabolism	Metabolism of other amino acids
Phenylpropanoid biosynthesis	41 (3.99%)	489 (2.58%)	0.0838446	0.00372721	0.0355519	ko00940	Metabolism	Biosynthesis of other secondary metabolites
Glycosaminoglycan degradation	9 (0.88%)	63 (0.33%)	0.142857	0.00656249	0.0553767	ko00531	Metabolism	Glycan biosynthesis and metabolism
Benzoxazinoid biosynthesis	6 (0.58%)	32 (0.17%)	0.1875	0.00669879	0.0553767	ko00402	Metabolism	Biosynthesis of other secondary metabolites
alpha-Linolenic acid metabolism	13 (1.26%)	112 (0.59%)	0.116071	0.00752801	0.0583421	ko00592	Metabolism	Lipid metabolism
Ubiquinone and other terpenoid-quinone biosynthesis	11 (1.07%)	93 (0.49%)	0.11828	0.0116719	0.0851361	ko00130	Metabolism	Metabolism of cofactors and vitamins
Fatty acid degradation	8 (0.78%)	63 (0.33%)	0.126984	0.0198567	0.136791	ko00071	Metabolism	Lipid metabolism
Isoquinoline alkaloid biosynthesis	11 (1.07%)	105 (0.55%)	0.104762	0.0267078	0.174304	ko00950	Metabolism	Biosynthesis of other secondary metabolites
Tropane, piperidine and pyridine alkaloid biosynthesis	11 (1.07%)	106 (0.56%)	0.103774	0.0284003	0.176082	ko00960	Metabolism	Biosynthesis of other secondary metabolites
