# Supplementary material for: Transcriptome Analysis and Cell Morphology of Vitis rupestris Cells to Botryosphaeria Dieback Pathogen Diplodia seriata
Source: Genes (Basel). 2021 Jan 27;12(2):179. doi: 10.3390/genes12020179 (PMC7910889; doi:10.3390/genes12020179)
Supplement: Supplementary file 1 [file genes-12-00179-s001.zip › Supplements/Table S9-DEGs in enriched pathways related to resistance.xlsx]

## Sheet: Sheet1
Supplementary Table S9 Genes in enriched pathways related to resistance
Pathway	GeneID	log2Fold	pvalue	Diff	Symbol	Description
Flavonoid biosynthesis	100260914	1.28822	9.92829e-08	Up	LOC100260914	uncharacterized acetyltransferase At3g50280-like
	100232981	1.79257	4.51104e-09	Up	ANR	anthocyanidin reductase
	100233078	2.34687	1.09689e-09	Up	CHI	chalcone isomerase
	100251539	5.10128	6.29083e-12	Up	LOC100251539	cytochrome P450 CYP73A100
	100245030	4.92073	1.8296e-17	Up	LOC100245030	flavonol synthase/flavanone 3-hydroxylase
	100252376	3.09042	8.87132e-05	Up	LOC100252376	geraniol 8-hydroxylase-like
	100248319	1.43106	1.35509e-06	Up	LOC100248319	isoflavone reductase homolog-like
	100253437	1.12496	7.91213e-11	Up	IFRL1	isoflavone reductase-like protein 1
	100267485	-1.07929	0.000421728	Down	LOC100267485	probable pinoresinol-lariciresinol reductase 3
	100248570	2.61051	0.000497013	Up	LOC100248570	protein DOWNY MILDEW RESISTANCE 6
	100247046	2.06936	1.8565e-07	Up	LOC100247046	protein SRG1
	100264138	1.59952	7.13703e-05	Up	LOC100264138	protein SRG1
	100267723	-2.76449	3.62742e-14	Down	LOC100267723	purine permease 1
	100265530	1.58494	0.000124835	Up	LOC100265530	shikimate O-hydroxycinnamoyltransferase
	100253493	2.7605	3.78597e-13	Up	LOC100253493	trans-cinnamate 4-monooxygenase-like
	100260905	2.15625	5.99628e-05	Up	LOC100260905	S-norcoclaurine synthase 1
	100245473	1.16329	7.34417e-07	Up	LOC100245473	S-norcoclaurine synthase 1-like
	100263437	4.9724	2.32704e-62	Up	LOC100263437	stilbene synthase 1
	100261661	3.71881	6.58815e-07	Up	LOC100261661	stilbene synthase 1
	100253166	3.6628	1.80696e-06	Up	LOC100253166	stilbene synthase 1
	104877274	3.01953	2.75071e-06	Up	LOC104877274	stilbene synthase 1
	100258294	3.32341	3.2153e-15	Up	LOC100258294	stilbene synthase 1-like
	100262321	3.72488	2.47491e-06	Up	LOC100262321	stilbene synthase 2
	100855299	2.65032	6.68866e-06	Up	LOC100855299	stilbene synthase 2
	100249839	4.42211	3.83818e-10	Up	LOC100249839	stilbene synthase 3
	109124132	3.65502	5.34681e-06	Up	LOC109124132	stilbene synthase 3-like
	100853675	2.52485	3.79516e-06	Up	LOC100853675	stilbene synthase 4
	100853708	3.33969	3.22177e-12	Up	LOC100853708	stilbene synthase 4-like
	100254045	2.66838	0.000749253	Up	LOC100254045	stilbene synthase 4-like
	100264844	3.66351	6.5921e-19	Up	LOC100264844	stilbene synthase 5
	100245181	3.33612	2.93319e-05	Up	LOC100245181	stilbene synthase 5
	100246283	2.84945	0.000817285	Up	LOC100246283	stilbene synthase 5
	100264173	3.2156	3.5557e-11	Up	LOC100264173	stilbene synthase 5-like
	100266849	4.83784	1.52885e-23	Up	LOC100266849	stilbene synthase 6
	100241164	3.84938	2.9877e-07	Up	LOC100241164	stilbene synthase 6-like
	100256566	3.29932	1.00363e-08	Up	VINST1	stilbene synthase
	100217471	3.0709	1.47105e-07	Up	STS	stilbene synthase
	100242994	3.28232	4.77172e-06	Up	STS	stilbene synthase
Plant-pathogen interaction	100261951	3.59633	1.46486e-32	Up	LOC100261951	dihydrofolate reductase
	100265073	-3.42258	1.81487e-25	Down	LOC100265073	pathogenesis-related protein PR-1
	100261299	2.40969	2.43544e-19	Up	LOC100261299	respiratory burst oxidase homolog protein B
	100250047	3.37295	7.11325e-19	Up	LOC100250047	probable WRKY transcription factor 72
	100264153	2.07484	1.31605e-16	Up	LOC100264153	probable WRKY transcription factor 9
	100251086	3.28823	6.7254e-16	Up	LOC100251086	leucine-rich repeat extensin-like protein 6
	100258233	-2.87734	2.95839e-15	Down	LOC100258233	probable leucine-rich repeat receptor-like protein kinase At1g35710
	100244163	2.68527	1.2196e-13	Up	LOC100244163	ethylene-responsive transcription factor 2
	100262614	3.76513	8.93948e-13	Up	LOC100262614	respiratory burst oxidase homolog protein D
	100266560	-3.75605	1.64539e-12	Down	LOC100266560	probable leucine-rich repeat receptor-like protein kinase At1g35710
	100853861	1.79092	1.7864e-12	Up	LOC100853861	3-ketoacyl-CoA synthase 4
	100233135	3.68926	2.66743e-12	Up	MYB14	R2R3 Myb14 transcription factor
	100252716	-1.51478	2.70587e-12	Down	LOC100252716	formin-like protein 1
	100243099	1.51891	3.38924e-12	Up	LOC100243099	probable WRKY transcription factor 31
	100254518	2.17468	4.28612e-12	Up	LOC100254518	myb-related protein Myb4
	100256209	-2.18128	6.8591e-12	Down	LOC100256209	transcription factor AS1
	104880883	-4.0455	7.26419e-10	Down	LOC104880883	F-box/kelch-repeat protein At3g23880
	104880490	-3.01717	9.17173e-10	Down	LOC104880490	receptor-like protein 51
	100261231	-2.34504	1.0682e-09	Down	LOC100261231	probable inactive leucine-rich repeat receptor-like protein kinase At3g03770
	100251862	2.50083	1.22774e-09	Up	LOC100251862	WRKY transcription factor 22
	104882119	1.66423	2.40279e-09	Up	LOC104882119	receptor-like protein 12
	100249330	3.52521	4.55729e-09	Up	LOC100249330	calmodulin-like protein 8
	100248494	-2.00098	5.36785e-09	Down	LOC100248494	ethylene-responsive transcription factor CRF4-like
	100257231	1.24789	9.62438e-09	Up	LOC100257231	probable WRKY transcription factor 71
	100254297	1.57446	2.73339e-08	Up	LOC100254297	LRR receptor-like serine/threonine-protein kinase GSO1
	104881039	1.03683	5.03128e-08	Up	LOC104881039	probable disease resistance protein At4g27220
	100244451	-2.10519	5.36194e-08	Down	LOC100244451	calcium-dependent protein kinase 26
	100264614	2.11192	8.52136e-08	Up	LOC100264614	myb-related protein 308
	100249701	2.88361	1.72306e-07	Up	LOC100249701	putative leucine-rich repeat receptor-like protein kinase At2g19210
	100253943	-3.31477	2.55541e-07	Down	LOC100253943	probable calcium-binding protein CML41
	100252685	-2.00683	3.89448e-07	Down	LOC100252685	probable leucine-rich repeat receptor-like protein kinase At1g35710
	100265136	3.31393	5.24419e-07	Up	LOC100265136	probable LRR receptor-like serine/threonine-protein kinase At4g36180
	100855173	-1.52639	6.57312e-07	Down	LOC100855173	probable disease resistance protein At4g27220
	100257272	1.51479	1.10154e-06	Up	LOC100257272	lysM domain-containing GPI-anchored protein 2
	100258754	-2.73264	1.77339e-06	Down	LOC100258754	probable WRKY transcription factor 70
	100243528	3.2193	2.15785e-06	Up	LOC100243528	transcription factor MYB35
	100252877	1.4686	2.30164e-06	Up	LOC100252877	probable LRR receptor-like serine/threonine-protein kinase At3g47570
	100250704	1.18947	4.23487e-06	Up	LOC100250704	probable WRKY transcription factor 14
	100253855	1.13449	5.05913e-06	Up	LOC100253855	BRASSINOSTEROID INSENSITIVE 1-associated receptor kinase 1
	100250354	1.65403	5.87553e-06	Up	LOC100250354	calcium-dependent protein kinase 1
	100261805	1.20198	6.63935e-06	Up	LOC100261805	somatic embryogenesis receptor kinase 1
	100261376	1.19572	8.78591e-06	Up	LOC100261376	myb-related protein 308-like
	100853744	1.46848	8.87983e-06	Up	LOC100853744	leucine-rich repeat receptor protein kinase MSL1-like
	100255611	1.03955	1.10156e-05	Up	LOC100255611	probable WRKY transcription factor 31
	100262323	1.09154	1.21287e-05	Up	LOC100262323	lysM domain receptor-like kinase 3
	100253893	-1.45785	1.26382e-05	Down	LOC100253893	lysM domain-containing GPI-anchored protein 1
	104877588	-3.34192	1.35466e-05	Down	LOC104877588	probable disease resistance protein At4g27220
	100256849	1.82511	1.39325e-05	Up	LOC100256849	WRKY transcription factor 22
	100244564	1.06838	1.44729e-05	Up	LOC100244564	probable WRKY transcription factor 65
	100241883	3.53314	4.25862e-05	Up	LOC100241883	uncharacterized LOC100241883
	100244051	-1.29993	4.41903e-05	Down	LOC100244051	transcription factor TT2
	100249342	-2.7933	6.51215e-05	Down	LOC100249342	calcium-binding protein PBP1-like
	100250582	1.43501	6.60626e-05	Up	LOC100250582	probable WRKY transcription factor 65
	100254807	1.68734	8.00036e-05	Up	LOC100254807	probable WRKY transcription factor 17
	100240962	-1.332	9.87497e-05	Down	LOC100240962	probable LRR receptor-like serine/threonine-protein kinase At1g67720
	100241815	1.14947	0.000110471	Up	LOC100241815	splicing factor 3A subunit 2
	100244894	-1.87967	0.000127538	Down	LOC100244894	protein CNGC15b
	100251560	-2.39351	0.000150781	Down	LOC100251560	basic form of pathogenesis-related protein 1
	109123048	2.12452	0.000159342	Up	LOC109123048	probable WRKY transcription factor 26
	109121518	1.7986	0.000188533	Up	LOC109121518	putative disease resistance protein At1g50180
	100244826	-1.32426	0.000293682	Down	LOC100244826	probable LRR receptor-like serine/threonine-protein kinase At1g67720
	104881511	-1.56393	0.000307091	Down	LOC104881511	probable disease resistance protein At1g51480
	100246254	-1.31041	0.000322174	Down	LOC100246254	calcium-dependent protein kinase 20
	100241881	2.98107	0.000371501	Up	LOC100241881	calmodulin
	100240829	1.68067	0.000471102	Up	LOC100240829	myb-related protein Myb4
	100854235	-1.66061	0.000511719	Down	LOC100854235	probable LRR receptor-like serine/threonine-protein kinase At3g47570
	100261821	1.37735	0.000595206	Up	LOC100261821	uncharacterized LOC100261821
	100251308	1.44411	0.000772563	Up	WKRY	WKRY protein
	100262076	1.12351	0.000796267	Up	LOC100262076	probable WRKY transcription factor 72
	109123406	2.35021	0.000819242	Up	LOC109123406	uncharacterized LOC109123406
	100261090	-1.56652	0.000912069	Down	LOC100261090	systemin receptor SR160
Plant hormone signal transduction	100265073	-3.42258	1.81487e-25	Down	LOC100265073	pathogenesis-related protein PR-1
	100256286	-2.08487	2.69923e-24	Down	LOC100256286	auxin-responsive protein IAA13
	100250868	3.15777	6.71459e-23	Up	LOC100250868	probable indole-3-acetic acid-amido synthetase GH3.1
	100250035	1.60766	1.94046e-17	Up	LOC100250035	serine/threonine-protein kinase HT1
	100264093	-5.21636	1.27664e-14	Down	LOC100264093	cyclin-D3-3
	100256965	1.66954	4.54061e-13	Up	LOC100256965	abscisic acid receptor PYL4
	100262335	1.74315	2.96341e-10	Up	LOC100262335	transcription factor TGA2.2
	100242700	1.45592	5.18714e-10	Up	LOC100242700	scarecrow-like protein 30
	100250741	1.22536	6.45258e-10	Up	LOC100250741	probable indole-3-acetic acid-amido synthetase GH3.1
	100250635	-1.79537	7.4231e-10	Down	LOC100250635	transcription factor bHLH93
	100258690	2.17816	7.61538e-09	Up	LOC100258690	probable LRR receptor-like serine/threonine-protein kinase At1g74360
	100259077	-3.33922	1.0728e-08	Down	LOC100259077	probable transcription factor KAN4
	100251303	-2.52271	2.95342e-08	Down	LOC100251303	probable xyloglucan endotransglucosylase/hydrolase protein 23
	100253346	-3.00709	3.69239e-08	Down	LOC100253346	myb family transcription factor PHL11
	100256520	-2.75694	3.95459e-08	Down	LOC100256520	probable xyloglucan endotransglucosylase/hydrolase protein 23
	100250658	-4.19306	6.68309e-08	Down	LOC100250658	probable inactive receptor kinase At5g67200
	100854260	3.0179	2.72928e-07	Up	LOC100854260	auxin-responsive protein SAUR71-like
	100244884	3.19172	5.90398e-07	Up	LOC100244884	probable carboxylesterase 6
	100267521	1.30664	6.31078e-07	Up	LOC100267521	sucrose-phosphatase 2
	100251627	1.08178	7.06039e-07	Up	LOC100251627	jasmonic acid-amido synthetase JAR1
	100266914	-2.67969	1.40229e-06	Down	LOC100266914	auxin-responsive protein IAA18
	100243320	-1.48576	1.96028e-06	Down	LOC100243320	auxin response factor 4
	100266747	-3.68031	3.70459e-06	Down	LOC100266747	probable xyloglucan endotransglucosylase/hydrolase protein 23
	100253855	1.13449	5.05913e-06	Up	LOC100253855	BRASSINOSTEROID INSENSITIVE 1-associated receptor kinase 1
	100245171	1.19459	5.57928e-06	Up	LOC100245171	serine/threonine-protein kinase SAPK10
	100261805	1.20198	6.63935e-06	Up	LOC100261805	somatic embryogenesis receptor kinase 1
	100253148	-2.53246	8.02443e-06	Down	LOC100253148	auxin-responsive protein IAA27
	100261619	-1.9048	9.58832e-06	Down	LOC100261619	probable xyloglucan endotransglucosylase/hydrolase protein 23
	100253927	-2.29556	9.82273e-06	Down	LOC100253927	cyclin-D3-1
	100257602	-1.35793	9.95544e-06	Down	LOC100257602	squamosa promoter-binding-like protein 3
	100262836	-1.73795	1.2329e-05	Down	LOC100262836	receptor protein kinase-like protein ZAR1
	100260200	1.78977	1.90169e-05	Up	LOC100260200	bZIP transcription factor 53-like
	100254716	2.16002	2.85037e-05	Up	LOC100254716	phytosulfokine receptor 1
	100263734	-1.57157	3.30255e-05	Down	LOC100263734	protein TRANSPORT INHIBITOR RESPONSE 1
	100263324	-1.95492	8.77213e-05	Down	LOC100263324	probable xyloglucan endotransglucosylase/hydrolase protein 23-like
	100241056	-2.52905	9.80917e-05	Down	LOC100241056	xyloglucan endotransglucosylase/hydrolase protein 22
	100264404	-2.86829	0.000102773	Down	LOC100264404	probable serine/threonine-protein kinase At4g35230
	100250267	-1.06966	0.00010621	Down	LOC100250267	protein PHR1-LIKE 2
	100262842	2.35735	0.000108034	Up	LOC100262842	myb family transcription factor APL
	100855381	1.166	0.000112774	Up	LOC100855381	protein PHOSPHATE STARVATION RESPONSE 1
	100244113	-1.09488	0.000134382	Down	LOC100244113	auxin-responsive protein SAUR50
	100251560	-2.39351	0.000150781	Down	LOC100251560	basic form of pathogenesis-related protein 1
	100246700	-2.05945	0.000463299	Down	LOC100246700	probably inactive leucine-rich repeat receptor-like protein kinase IMK2
	100256457	-2.94777	0.000467147	Down	LOC100256457	xyloglucan endotransglucosylase/hydrolase 2
	100247221	-1.5526	0.000559529	Down	LOC100247221	indole-3-acetic acid-induced protein ARG7-like
	100247949	-2.72183	0.000632959	Down	LOC100247949	scarecrow-like protein 28
	100266455	1.4229	0.000783037	Up	LOC100266455	uncharacterized LOC100266455
	100262469	-2.88426	0.000793713	Down	LOC100262469	auxin-induced protein 6B-like
